# Supplementary material for: Diphosphoryl‐functionalized Polyoxometalates: Structurally and Electronically Tunable Hybrid Molecular Materials
Source: Angew Chem Int Ed Engl. 2023 Apr 26;62(23):e202302446. doi: 10.1002/anie.202302446 (PMC10952223; doi:10.1002/anie.202302446)
Supplement: Supplementary file 2 — Supporting Information [file ANIE-62-0-s002.cif]

data_3
_nottingham_internal_coll_name     WSAALO
_nottingham_internal_coll_number   18744
_nottingham_internal_coll_client   SA/GN
_nottingham_internal_coll_type     custom
_nottingham_internal_coll_frame_method  '\w scans'
_nottingham_internal_coll_frame_time  '20.00, 5.00'
_nottingham_internal_coll_frame_width  0.50
_nottingham_internal_coll_user     pcxsa8
_nottingham_internal_coll_date     29/07/2020
_nottingham_internal_coll_location  NOTTS
_nottingham_internal_coll_instrument  'GVA, PL13110002'
_nottingham_internal_NCS_number    ?
_nottingham_internal_process_date  01/08/2020
_nottingham_internal_process_user  pczspa
_nottingham_internal_solution_date  29/07/2020
_nottingham_internal_solution_user  pczspa
_nottingham_internal_refinement_date  10/02/2021
_nottingham_internal_refinement_user  pczspa
_nottingham_internal_self_archive_date  ?
_nottingham_internal_self_validation_date  ?
_nottingham_internal_self_validation_user  ?
_nottingham_internal_validation_date  10/02/2021
_nottingham_internal_validation_user  pczspa
_nottingham_internal_archive_date  10/02/2021
_refine_special_details
;
 The amide hydrogen atoms were not observed in the electron
 density map; they were geometrically placed and refined with
 a riding model.

 The anisotropic displacement parameter of oxygen atom
 O59A was restrained to have more isotopic character (ISOR).

 A solvent mask was calculated and 1073 electrons were 
 found in a volume of 4421\%A^3^ in 1 void per unit cell. 
 This is consistent with the presence of  6[K], 35[H2O]
 per Formula Unit  which account for 1856 electrons per
 unit cell. The number of water residues was primarily
 estimated on the basis of the volume of the solvent
 masked region.
;
_vrf_PLAT971_3
;
PROBLEM: Check Calcd Resid. Dens. 0.92Ang From W12B 6.59 eA-3
RESPONSE:
 The residual electron density peaks and holes are adjacent to W atoms
 and will be a result in deficiencies in the absorption correction of 
 the data for this plate-like crystal.
;
_vrf_PLAT972_3
;
PROBLEM: Check Calcd Resid. Dens. 0.76Ang From W1A -3.85 eA-3
RESPONSE:
The residual electron density peaks and holes are adjacent to W atoms
 and will be a result in deficiencies in the absorption correction of 
 the data for this plate-like crystal.
;
_audit_creation_date               2023-02-03
_audit_creation_method
;
Olex2 1.5
(compiled 2022.04.07 svn.rca3783a0 for OlexSys, GUI svn.r6498)
;
_shelx_SHELXL_version_number       '2018/3'
_publ_contact_author_id_orcid      ?
_publ_section_references
;
Dolomanov, O.V., Bourhis, L.J., Gildea, R.J, Howard, J.A.K. & Puschmann, H.
 (2009), J. Appl. Cryst. 42, 339-341.

Sheldrick, G.M. (2015). Acta Cryst. C71, 3-8.
;
_chemical_name_common              ?
_chemical_name_systematic          ?
_chemical_formula_moiety           'H N O63 P4 W17'
_chemical_formula_sum              'H71 K6 N O98 P4 W17'
_chemical_formula_weight           5137.50
_chemical_melting_point            ?
_chemical_oxdiff_formula           K6W17P4O80NH50
_chemical_oxdiff_usercomment      
 'WSAALO #18744 GVA-1812 SA/GN fomblin micromount'
loop_
  _atom_type_symbol
  _atom_type_description
  _atom_type_scat_dispersion_real
  _atom_type_scat_dispersion_imag
  _atom_type_scat_source
 'H' 'H' 0.0000 0.0000 'International Tables Vol C Tables 4.2.6.8 and 6.1.1.4'
 'K' 'K' 0.3868 1.0657 'International Tables Vol C Tables 4.2.6.8 and 6.1.1.4'
 'N' 'N' 0.0311 0.0180 'International Tables Vol C Tables 4.2.6.8 and 6.1.1.4'
 'O' 'O' 0.0492 0.0322 'International Tables Vol C Tables 4.2.6.8 and 6.1.1.4'
 'P' 'P' 0.2955 0.4335 'International Tables Vol C Tables 4.2.6.8 and 6.1.1.4'
 'W' 'W' -5.4734 5.5774 'International Tables Vol C Tables 4.2.6.8 and 6.1.1.4'

_shelx_space_group_comment
;
The symmetry employed for this shelxl refinement is uniquely defined
by the following loop, which should always be used as a source of
symmetry information in preference to the above space-group names.
They are only intended as comments.
;
_space_group_crystal_system        'triclinic'
_space_group_IT_number             2
_space_group_name_H-M_alt          'P -1'
_space_group_name_Hall             '-P 1'
loop_
  _space_group_symop_operation_xyz
 'x, y, z'
 '-x, -y, -z'

_cell_length_a                     13.7612(2)
_cell_length_b                     23.2229(3)
_cell_length_c                     27.6812(3)
_cell_angle_alpha                  98.1460(10)
_cell_angle_beta                   94.6340(10)
_cell_angle_gamma                  93.9860(10)
_cell_volume                       8698.9(2)
_cell_formula_units_Z              4
_cell_measurement_reflns_used      46091
_cell_measurement_temperature      120(2)
_cell_measurement_theta_max        70.7130
_cell_measurement_theta_min        3.8890
_shelx_estimated_absorpt_T_max     0.347
_shelx_estimated_absorpt_T_min     0.057
_exptl_absorpt_coefficient_mu      44.789
_exptl_absorpt_correction_T_max    0.425
_exptl_absorpt_correction_T_min    0.028
_exptl_absorpt_correction_type     gaussian
_exptl_absorpt_process_details
;
CrysAlisPro 1.171.40.82a (Rigaku Oxford Diffraction, 2020)
Numerical absorption correction based on gaussian integration over
a multifaceted crystal model
Empirical absorption correction using spherical harmonics,
implemented in SCALE3 ABSPACK scaling algorithm.
;
_exptl_absorpt_special_details     ?
_exptl_crystal_colour              'bluish colourless'
_exptl_crystal_colour_modifier     bluish
_exptl_crystal_colour_primary      colourless
_exptl_crystal_density_diffrn      3.923
_exptl_crystal_density_meas        ?
_exptl_crystal_density_method      ?
_exptl_crystal_description         plate
_exptl_crystal_F_000               9176
loop_
  _exptl_crystal_face_index_h
  _exptl_crystal_face_index_k
  _exptl_crystal_face_index_l
  _exptl_crystal_face_perp_dist
 0 5 -1 0.0592
 0 -5 1 0.0406
 -5 -1 0 0.0430
 5 -3 1 0.0706
 0 0 1 0.0148
 0 0 -1 0.0148

_exptl_crystal_size_max            0.15
_exptl_crystal_size_mid            0.1
_exptl_crystal_size_min            0.03
loop_
  _exptl_oxdiff_crystal_face_indexfrac_h
  _exptl_oxdiff_crystal_face_indexfrac_k
  _exptl_oxdiff_crystal_face_indexfrac_l
  _exptl_oxdiff_crystal_face_x
  _exptl_oxdiff_crystal_face_y
  _exptl_oxdiff_crystal_face_z
 0.0022 4.9905 -1.0076 0.2567 0.0146 -0.2100
 -0.0022 -4.9905 1.0076 -0.2567 -0.0146 0.2100
 -5.0009 -0.9963 -0.0035 -0.4368 -0.0196 -0.3703
 4.9991 -2.9957 1.0094 0.2316 0.0191 0.5395
 -0.0003 0.0024 0.9992 0.0004 0.0561 0.0060
 0.0003 -0.0024 -0.9992 -0.0004 -0.0561 -0.0060

_exptl_transmission_factor_max     ?
_exptl_transmission_factor_min     ?
_diffrn_reflns_av_R_equivalents    0.0821
_diffrn_reflns_av_unetI/netI       0.0614
_diffrn_reflns_Laue_measured_fraction_full  0.997
_diffrn_reflns_Laue_measured_fraction_max  0.981
_diffrn_reflns_limit_h_max         16
_diffrn_reflns_limit_h_min         -14
_diffrn_reflns_limit_k_max         25
_diffrn_reflns_limit_k_min         -28
_diffrn_reflns_limit_l_max         33
_diffrn_reflns_limit_l_min         -33
_diffrn_reflns_number              99190
_diffrn_reflns_point_group_measured_fraction_full  0.997
_diffrn_reflns_point_group_measured_fraction_max  0.981
_diffrn_reflns_theta_full          67.684
_diffrn_reflns_theta_max           70.746
_diffrn_reflns_theta_min           3.481
_diffrn_ambient_environment        N~2~
_diffrn_ambient_temperature        120(2)
_diffrn_crystal_treatment          'flash frozen in gaseous N2'
_diffrn_detector                   'CCD area detector'
_diffrn_detector_area_resol_mean   4.2207
_diffrn_detector_type              'Agilent Diffraction Titan S2 detector'
_diffrn_measured_fraction_theta_full  0.997
_diffrn_measured_fraction_theta_max  0.981
_diffrn_measurement_details
;
List of Runs (angles in degrees, time in seconds):

  # Type    Start    End  Width  t~exp~   \w     \q     \k     \f   Frames
--------------------------------------------------------------------------
  1  \w   -128.00 -82.00   0.50    5.00    --  -34.67 -77.00-120.00   92
  2  \w     -7.00  42.00   0.50    5.00    --   34.67  77.00-120.00   98
  3  \w      6.00  82.00   0.50    5.00    --   34.67 -99.00 150.00  152
  4  \w     -7.00  42.00   0.50    5.00    --   34.67  77.00 120.00   98
  5  \w    -60.00 129.00   0.50    5.00    --   34.67   0.00   0.00  378
  6  \w     44.00 113.00   0.50    5.00    --   34.67-154.00  69.00  138
  7  \w      6.00  82.00   0.50    5.00    --   34.67 -99.00 -60.00  152
  8  \w     -7.00  42.00   0.50    5.00    --   34.67  77.00 -90.00   98
  9  \w     -7.00  42.00   0.50    5.00    --   34.67  77.00  60.00   98
 10  \w     14.00  46.00   0.50   20.00    --  105.21 -15.00-150.00   64
 11  \w    104.00 178.00   0.50   20.00    --  105.21 111.00 150.00  148
 12  \w     12.00 106.00   0.50   20.00    --  105.21 -94.00-120.00  188
 13  \w     16.00 109.00   0.50   20.00    --  105.21-111.00 -90.00  186
 14  \w     19.00  72.00   0.50   20.00    --  105.21 -45.00 -30.00  106
 15  \w     26.00 178.00   0.50   20.00    --  105.21  15.00  30.00  304
 16  \w     11.00 127.00   0.50   20.00    --  105.21 -77.00 -90.00  232
 17  \w     18.00  93.00   0.50   20.00    --  105.21 -61.00 150.00  150
 18  \w     18.00  57.00   0.50   20.00    --  105.21 -30.00-120.00   78
 19  \w     16.00 109.00   0.50   20.00    --  105.21-111.00  90.00  186
 20  \w     14.00  46.00   0.50   20.00    --  105.21 -15.00   0.00   64
 21  \w     16.00 109.00   0.50   20.00    --  105.21-111.00  30.00  186
 22  \w     23.00 111.00   0.50   20.00    --  105.21-120.00-132.00  176
 23  \w     14.00  46.00   0.50   20.00    --  105.21 -15.00-180.00   64
 24  \w     19.00  72.00   0.50   20.00    --  105.21 -45.00 -90.00  106
 25  \w     14.00  46.00   0.50   20.00    --  105.21 -15.00  30.00   64
 26  \w     14.00  46.00   0.50   20.00    --  105.21 -15.00 -60.00   64
 27  \w     18.00  57.00   0.50   20.00    --  105.21 -30.00  90.00   78
 28  \w     18.00  57.00   0.50   20.00    --  105.21 -30.00  60.00   78
 29  \w     11.00 127.00   0.50   20.00    --  105.21 -77.00  90.00  232
 30  \w   -128.00 -82.00   0.50    5.00    --  -34.67 -77.00 120.00   92
 31  \w   -128.00 -82.00   0.50    5.00    --  -34.67 -77.00  60.00   92
 32  \w   -128.00 -82.00   0.50    5.00    --  -34.67 -77.00-180.00   92
 33  \w   -128.00 -82.00   0.50    5.00    --  -34.67 -77.00  90.00   92
 34  \w     -7.00  42.00   0.50    5.00    --   34.67  77.00-180.00   98
 35  \w     -2.00 120.00   0.50    5.00    --   34.67  57.00 150.00  244
 36  \w     -7.00  42.00   0.50    5.00    --   34.67  77.00   0.00   98
 37  \w     -7.00  42.00   0.50    5.00    --   34.67  77.00 -60.00   98
 38  \w     58.00 130.00   0.50    5.00    --   34.67-178.00 150.00  144
 39  \w     59.00 130.00   0.50   20.00    --  105.21  30.00-180.00  142
;
_diffrn_measurement_device         '\k-geometry diffractometer'
_diffrn_measurement_device_type    'SuperNova, Titan S2'
_diffrn_measurement_method         '\w scans'
_diffrn_measurement_specimen_support  'MiTeGen micromount'
_diffrn_orient_matrix_type        
 'CrysAlisPro convention (1999,Acta A55,543-557)'
_diffrn_orient_matrix_UB_11        0.0770968000
_diffrn_orient_matrix_UB_12        0.0514498000
_diffrn_orient_matrix_UB_13        0.0002607000
_diffrn_orient_matrix_UB_21        0.0010410000
_diffrn_orient_matrix_UB_22        0.0142620000
_diffrn_orient_matrix_UB_23        0.0561227000
_diffrn_orient_matrix_UB_31        0.0821922000
_diffrn_orient_matrix_UB_32        -0.0408759000
_diffrn_orient_matrix_UB_33        0.0061503000
_diffrn_radiation_monochromator    mirror
_diffrn_radiation_probe            x-ray
_diffrn_radiation_type             'Cu K\a'
_diffrn_radiation_wavelength       1.54184
_diffrn_source                     'microfocus sealed tube'
_diffrn_source_type                'Agilent Diffraction microfocus tube'
_reflns_Friedel_coverage           0.000
_reflns_Friedel_fraction_full      .
_reflns_Friedel_fraction_max       .
_reflns_number_gt                  29136
_reflns_number_total               32788
_reflns_special_details
;
 Reflections were merged by SHELXL according to the crystal
 class for the calculation of statistics and refinement.
 
 Structure factors included contributions from the .fab file.
 
 _reflns_Friedel_fraction is defined as the number of unique
 Friedel pairs measured divided by the number that would be
 possible theoretically, ignoring centric projections and
 systematic absences.
;
_reflns_threshold_expression       'I > 2\s(I)'
_computing_cell_refinement         'CrysAlisPro 1.171.40.82a (Rigaku OD, 2020)'
_computing_data_collection         'CrysAlisPro 1.171.40.82a (Rigaku OD, 2020)'
_computing_data_reduction          'CrysAlisPro 1.171.40.82a (Rigaku OD, 2020)'
_computing_molecular_graphics      'Olex2 1.5 (Dolomanov et al., 2009)'
_computing_publication_material    'Olex2 1.5 (Dolomanov et al., 2009)'
_computing_structure_refinement    'SHELXL 2018/3 (Sheldrick, 2015)'
_computing_structure_solution      'SHELXT 2018/2 (Sheldrick, 2018)'
_refine_diff_density_max           5.879
_refine_diff_density_min           -3.266
_refine_diff_density_rms           0.393
_refine_ls_extinction_coef         .
_refine_ls_extinction_method       none
_refine_ls_goodness_of_fit_ref     1.056
_refine_ls_hydrogen_treatment      constr
_refine_ls_matrix_type             full
_refine_ls_number_parameters       1531
_refine_ls_number_reflns           32788
_refine_ls_number_restraints       6
_refine_ls_R_factor_all            0.0775
_refine_ls_R_factor_gt             0.0735
_refine_ls_restrained_S_all        1.057
_refine_ls_shift/su_max            0.001
_refine_ls_shift/su_mean           0.000
_refine_ls_structure_factor_coef   Fsqd
_refine_ls_weighting_details      
 'w=1/[\s^2^(Fo^2^)+(0.1139P)^2^+137.5666P] where P=(Fo^2^+2Fc^2^)/3'
_refine_ls_weighting_scheme        calc
_refine_ls_wR_factor_gt            0.1986
_refine_ls_wR_factor_ref           0.2033
_olex2_refinement_description
;
1. Fixed Uiso
 At 1.2 times of:
  All N(H) groups
2. Uiso/Uaniso restraints and constraints
Uanis(O59A) \\sim Ueq: with sigma of 0.005 and sigma for terminal atoms of 0.01
3.a Aromatic/amide H refined with riding coordinates:
 N11A(H11A), N11B(H11B)
;
_atom_sites_solution_hydrogens     geom
_atom_sites_solution_primary       ?
_atom_sites_solution_secondary     ?
loop_
  _atom_site_label
  _atom_site_type_symbol
  _atom_site_fract_x
  _atom_site_fract_y
  _atom_site_fract_z
  _atom_site_U_iso_or_equiv
  _atom_site_adp_type
  _atom_site_occupancy
  _atom_site_site_symmetry_order
  _atom_site_calc_flag
  _atom_site_refinement_flags_posn
  _atom_site_refinement_flags_adp
  _atom_site_refinement_flags_occupancy
  _atom_site_disorder_assembly
  _atom_site_disorder_group
 W1A W 1.01029(6) 0.86783(5) 0.46676(3) 0.0592(2) Uani 1 1 d . . . . .
 W2A W 0.82640(6) 0.93138(4) 0.41364(3) 0.05069(19) Uani 1 1 d . . . . .
 W3A W 1.15412(6) 0.88402(4) 0.36178(3) 0.0545(2) Uani 1 1 d . . . . .
 W4A W 0.97117(6) 0.94805(4) 0.30851(3) 0.05027(19) Uani 1 1 d . . . . .
 W5A W 0.72157(5) 0.87354(3) 0.28829(3) 0.04161(16) Uani 1 1 d . . . . .
 W6A W 0.68172(5) 0.74213(3) 0.32191(3) 0.03798(15) Uani 1 1 d . . . . .
 W7A W 0.88553(6) 0.67157(4) 0.37981(3) 0.04612(18) Uani 1 1 d . . . . .
 W8A W 1.10965(6) 0.73928(5) 0.39961(3) 0.0554(2) Uani 1 1 d . . . . .
 W9A W 1.21395(6) 0.81535(4) 0.23781(3) 0.0537(2) Uani 1 1 d . . . . .
 W10A W 1.02982(6) 0.87933(4) 0.18446(3) 0.05097(19) Uani 1 1 d . . . . .
 N11A N 0.7282(11) 0.7836(7) 0.4824(6) 0.052(4) Uani 1 1 d . . . . .
 H11A H 0.690702 0.774097 0.504769 0.062 Uiso 1 1 calc R U . . .
 W11A W 0.78197(6) 0.80444(4) 0.16458(3) 0.04615(18) Uani 1 1 d . . . . .
 W12A W 0.73979(5) 0.67172(4) 0.19860(3) 0.04420(17) Uani 1 1 d . . . . .
 P12A P 0.8411(4) 0.7635(3) 0.48584(19) 0.0589(12) Uani 1 1 d . . . . .
 O13A O 0.8533(10) 0.7279(8) 0.5286(6) 0.070(4) Uani 1 1 d . . . . .
 W13A W 0.94234(6) 0.60219(4) 0.25580(3) 0.04911(19) Uani 1 1 d . . . . .
 W14A W 1.16824(6) 0.67074(4) 0.27512(4) 0.0545(2) Uani 1 1 d . . . . .
 O14A O 0.9053(8) 0.8245(6) 0.4952(4) 0.052(3) Uani 1 1 d . . . . .
 O15A O 0.8600(9) 0.7294(6) 0.4362(5) 0.049(3) Uani 1 1 d . . . . .
 W15A W 0.93472(7) 0.61647(4) 0.12305(4) 0.0601(2) Uani 1 1 d . . . . .
 P16A P 0.6797(3) 0.8198(2) 0.44056(18) 0.0496(10) Uani 1 1 d . . . . .
 W16A W 1.16329(7) 0.68489(5) 0.14248(4) 0.0625(2) Uani 1 1 d . . . . .
 W17A W 0.97781(7) 0.74995(5) 0.08945(3) 0.0555(2) Uani 1 1 d . . . . .
 O17A O 0.5726(9) 0.8235(7) 0.4508(6) 0.059(3) Uani 1 1 d . . . . .
 O18A O 0.7370(9) 0.8785(6) 0.4479(5) 0.055(3) Uani 1 1 d . . . . .
 O19A O 0.6904(9) 0.7875(5) 0.3898(5) 0.047(3) Uani 1 1 d . . . . .
 P21A P 0.9181(3) 0.81301(19) 0.34906(14) 0.0386(8) Uani 1 1 d . . . . .
 O22A O 0.8969(8) 0.8458(5) 0.4010(4) 0.043(2) Uani 1 1 d . . . . .
 O23A O 0.9602(6) 0.7563(5) 0.3550(4) 0.036(2) Uani 1 1 d . . . . .
 O24A O 0.8190(7) 0.8030(5) 0.3167(4) 0.040(2) Uani 1 1 d . . . . .
 O25A O 0.9929(8) 0.8539(5) 0.3289(4) 0.044(3) Uani 1 1 d . . . . .
 P31A P 0.9815(3) 0.73868(19) 0.21541(14) 0.0389(8) Uani 1 1 d . . . . .
 O32A O 1.0041(7) 0.7087(5) 0.1637(4) 0.040(2) Uani 1 1 d . . . . .
 O33A O 1.0102(7) 0.6973(5) 0.2511(4) 0.042(2) Uani 1 1 d . . . . .
 O34A O 0.8710(8) 0.7447(5) 0.2123(4) 0.042(2) Uani 1 1 d . . . . .
 O35A O 1.0422(8) 0.7979(5) 0.2275(4) 0.042(2) Uani 1 1 d . . . . .
 O41A O 0.9207(10) 0.9289(7) 0.4682(5) 0.064(4) Uani 1 1 d . . . . .
 O42A O 1.0765(10) 0.8929(9) 0.5220(6) 0.080(5) Uani 1 1 d . . . . .
 O43A O 0.7774(10) 0.9955(6) 0.4336(6) 0.064(4) Uani 1 1 d . . . . .
 O44A O 1.0588(8) 0.7965(6) 0.4490(4) 0.052(3) Uani 1 1 d . . . . .
 O45A O 1.0870(10) 0.8994(7) 0.4239(5) 0.064(4) Uani 1 1 d . . . . .
 O46A O 0.9171(9) 0.9568(6) 0.3734(5) 0.058(3) Uani 1 1 d . . . . .
 O47A O 0.7428(9) 0.9027(6) 0.3581(4) 0.050(3) Uani 1 1 d . . . . .
 O48A O 1.0167(9) 0.6793(6) 0.4096(5) 0.052(3) Uani 1 1 d . . . . .
 O49A O 1.1583(8) 0.8078(7) 0.3734(5) 0.054(3) Uani 1 1 d . . . . .
 O50A O 1.0957(10) 0.9526(6) 0.3434(5) 0.063(4) Uani 1 1 d . . . . .
 O51A O 0.8430(9) 0.9156(5) 0.2854(5) 0.048(3) Uani 1 1 d . . . . .
 O52A O 0.6352(7) 0.8111(5) 0.3006(4) 0.044(3) Uani 1 1 d . . . . .
 O53A O 0.7745(8) 0.6960(5) 0.3465(4) 0.044(2) Uani 1 1 d . . . . .
 O54A O 1.2612(9) 0.9146(7) 0.3873(6) 0.066(4) Uani 1 1 d . . . . .
 O55A O 0.9672(10) 1.0185(6) 0.3032(7) 0.067(4) Uani 1 1 d . . . . .
 O56A O 0.6403(9) 0.9194(5) 0.2719(5) 0.051(3) Uani 1 1 d . . . . .
 O57A O 0.5733(8) 0.7032(5) 0.3266(4) 0.045(2) Uani 1 1 d . . . . .
 O58A O 0.8367(11) 0.6126(8) 0.4018(6) 0.071(4) Uani 1 1 d . . . . .
 O59A O 1.2081(10) 0.7277(8) 0.4358(6) 0.073(4) Uani 1 1 d . U . . .
 O60A O 1.1855(8) 0.8634(6) 0.2961(5) 0.054(3) Uani 1 1 d . . . . .
 O61A O 1.0197(9) 0.9198(5) 0.2476(5) 0.049(3) Uani 1 1 d . . . . .
 O62A O 0.7372(8) 0.8351(5) 0.2252(4) 0.042(2) Uani 1 1 d . . . . .
 O63A O 0.7012(7) 0.7123(5) 0.2564(4) 0.042(3) Uani 1 1 d . . . . .
 O64A O 0.9258(8) 0.6359(6) 0.3229(5) 0.051(3) Uani 1 1 d . . . . .
 O65A O 1.1366(8) 0.6962(7) 0.3392(5) 0.058(3) Uani 1 1 d . . . . .
 O66A O 1.2091(8) 0.7503(6) 0.2705(5) 0.055(3) Uani 1 1 d . . . . .
 O67A O 1.1635(10) 0.8724(6) 0.2001(5) 0.058(3) Uani 1 1 d . . . . .
 O68A O 0.8931(9) 0.8585(6) 0.1811(4) 0.050(3) Uani 1 1 d . . . . .
 O69A O 0.7021(8) 0.7316(5) 0.1634(5) 0.051(3) Uani 1 1 d . . . . .
 O70A O 0.8222(9) 0.6330(5) 0.2365(5) 0.047(3) Uani 1 1 d . . . . .
 O71A O 1.0808(10) 0.6023(6) 0.2691(5) 0.054(3) Uani 1 1 d . . . . .
 O72A O 1.3344(10) 0.8363(7) 0.2408(6) 0.067(4) Uani 1 1 d . . . . .
 O73A O 0.7090(11) 0.8381(7) 0.1278(5) 0.067(4) Uani 1 1 d . . . . .
 O74A O 0.6404(8) 0.6234(5) 0.1814(5) 0.049(3) Uani 1 1 d . . . . .
 O75A O 0.9096(12) 0.5286(7) 0.2580(7) 0.072(4) Uani 1 1 d . . . . .
 O76A O 1.2765(10) 0.6463(8) 0.2896(6) 0.074(5) Uani 1 1 d . . . . .
 O77A O 1.0338(12) 0.9361(7) 0.1525(5) 0.067(4) Uani 1 1 d . . . . .
 O78A O 1.2038(10) 0.7614(7) 0.1764(6) 0.061(3) Uani 1 1 d . . . . .
 O79A O 1.0328(9) 0.8223(7) 0.1286(5) 0.057(3) Uani 1 1 d . . . . .
 O80A O 0.8589(10) 0.7682(6) 0.1150(5) 0.057(3) Uani 1 1 d . . . . .
 O81A O 0.8171(10) 0.6450(6) 0.1436(5) 0.058(3) Uani 1 1 d . . . . .
 O82A O 0.9643(9) 0.5934(6) 0.1853(5) 0.051(3) Uani 1 1 d . . . . .
 O83A O 1.1716(9) 0.6577(7) 0.2009(4) 0.055(3) Uani 1 1 d . . . . .
 O84A O 1.1070(10) 0.7230(6) 0.0904(5) 0.055(3) Uani 1 1 d . . . . .
 O85A O 0.9293(10) 0.6692(6) 0.0749(4) 0.053(3) Uani 1 1 d . . . . .
 O86A O 1.0748(13) 0.6204(7) 0.1157(6) 0.075(5) Uani 1 1 d . . . . .
 O87A O 1.2634(13) 0.6614(9) 0.1184(6) 0.084(5) Uani 1 1 d . . . . .
 O88A O 0.9671(12) 0.7718(8) 0.0312(5) 0.070(4) Uani 1 1 d . . . . .
 O89A O 0.8978(12) 0.5536(7) 0.0865(6) 0.078(5) Uani 1 1 d . . . . .
 W1B W 0.67484(6) 0.57445(3) 0.69675(3) 0.04552(18) Uani 1 1 d . . . . .
 W2B W 0.47013(6) 0.59846(4) 0.63023(3) 0.04563(18) Uani 1 1 d . . . . .
 W3B W 0.54233(6) 0.58525(3) 0.80827(3) 0.04346(17) Uani 1 1 d . . . . .
 W4B W 0.33811(6) 0.60926(3) 0.74199(3) 0.04417(17) Uani 1 1 d . . . . .
 W5B W 0.33700(6) 0.72788(4) 0.66630(3) 0.04466(17) Uani 1 1 d . . . . .
 W6B W 0.54329(6) 0.81229(3) 0.66497(3) 0.04144(16) Uani 1 1 d . . . . .
 W7B W 0.77023(5) 0.78667(3) 0.73827(3) 0.03966(16) Uani 1 1 d . . . . .
 W8B W 0.77053(5) 0.67857(3) 0.80625(3) 0.04158(17) Uani 1 1 d . . . . .
 W9B W 0.47122(6) 0.68472(3) 0.91554(3) 0.04209(16) Uani 1 1 d . . . . .
 W10B W 0.26574(5) 0.70857(4) 0.84932(3) 0.04456(17) Uani 1 1 d . . . . .
 W11B W 0.26630(6) 0.82746(4) 0.77463(3) 0.04654(18) Uani 1 1 d . . . . .
 N11B N 0.7291(11) 0.6893(7) 0.5900(6) 0.052(3) Uani 1 1 d . . . . .
 H11B H 0.763328 0.693447 0.565026 0.062 Uiso 1 1 calc R U . . .
 P12B P 0.7897(3) 0.6751(2) 0.64115(17) 0.0498(10) Uani 1 1 d . . . . .
 W12B W 0.47253(6) 0.91308(3) 0.77216(3) 0.04375(17) Uani 1 1 d . . . . .
 W13B W 0.69783(5) 0.88773(3) 0.84500(3) 0.03962(16) Uani 1 1 d . . . . .
 O13B O 0.8956(9) 0.6756(6) 0.6311(5) 0.053(3) Uani 1 1 d . . . . .
 O14B O 0.7466(9) 0.6127(6) 0.6491(4) 0.048(3) Uani 1 1 d . . . . .
 W14B W 0.69726(5) 0.77861(3) 0.91335(3) 0.03998(16) Uani 1 1 d . . . . .
 W15B W 0.49090(6) 0.94776(3) 0.90812(3) 0.04558(18) Uani 1 1 d . . . . .
 O15B O 0.7691(9) 0.7204(6) 0.6843(5) 0.053(3) Uani 1 1 d . . . . .
 P16B P 0.6111(3) 0.6962(2) 0.58245(17) 0.0484(10) Uani 1 1 d . . . . .
 W16B W 0.49061(6) 0.83817(4) 0.97796(3) 0.04463(17) Uani 1 1 d . . . . .
 W17B W 0.28366(6) 0.86089(4) 0.91138(3) 0.0500(2) Uani 1 1 d . . . . .
 O17B O 0.5911(11) 0.7136(7) 0.5326(4) 0.060(3) Uani 1 1 d . . . . .
 O18B O 0.5588(10) 0.6361(6) 0.5871(4) 0.053(3) Uani 1 1 d . . . . .
 O19B O 0.5831(8) 0.7436(6) 0.6224(4) 0.048(3) Uani 1 1 d . . . . .
 P21B P 0.5538(3) 0.69547(16) 0.73256(13) 0.0340(7) Uani 1 1 d . . . . .
 O22B O 0.5800(7) 0.6504(4) 0.6894(4) 0.034(2) Uani 1 1 d . . . . .
 O23B O 0.6494(7) 0.7228(4) 0.7620(3) 0.033(2) Uani 1 1 d . . . . .
 O24B O 0.4952(7) 0.7414(4) 0.7113(4) 0.033(2) Uani 1 1 d . . . . .
 O25B O 0.4916(8) 0.6603(4) 0.7646(4) 0.037(2) Uani 1 1 d . . . . .
 P31B P 0.4764(3) 0.80279(16) 0.84815(13) 0.0331(7) Uani 1 1 d . . . . .
 O32B O 0.4467(7) 0.8444(4) 0.8934(4) 0.037(2) Uani 1 1 d . . . . .
 O33B O 0.5895(7) 0.8056(5) 0.8520(4) 0.036(2) Uani 1 1 d . . . . .
 O34B O 0.4336(7) 0.8239(4) 0.8013(4) 0.033(2) Uani 1 1 d . . . . .
 O35B O 0.4325(8) 0.7409(4) 0.8538(4) 0.037(2) Uani 1 1 d . . . . .
 O41B O 0.5752(9) 0.5483(6) 0.6453(5) 0.055(3) Uani 1 1 d . . . . .
 O42B O 0.7373(13) 0.5147(5) 0.6899(6) 0.068(4) Uani 1 1 d . . . . .
 O43B O 0.4081(9) 0.5518(6) 0.5832(5) 0.054(3) Uani 1 1 d . . . . .
 O44B O 0.7545(9) 0.6245(5) 0.7462(4) 0.047(3) Uani 1 1 d . . . . .
 O45B O 0.5942(9) 0.5593(5) 0.7423(5) 0.052(3) Uani 1 1 d . . . . .
 O46B O 0.4062(9) 0.5802(5) 0.6831(5) 0.048(3) Uani 1 1 d . . . . .
 O47B O 0.4028(9) 0.6655(6) 0.6307(4) 0.051(3) Uani 1 1 d . . . . .
 O48B O 0.8371(8) 0.7360(6) 0.7767(4) 0.050(3) Uani 1 1 d . . . . .
 O49B O 0.6631(9) 0.6331(5) 0.8214(4) 0.044(3) Uani 1 1 d . . . . .
 O50B O 0.4140(10) 0.5595(5) 0.7753(5) 0.051(3) Uani 1 1 d . . . . .
 O51B O 0.3117(8) 0.6741(5) 0.7101(4) 0.043(2) Uani 1 1 d . . . . .
 O52B O 0.4141(10) 0.7855(7) 0.6389(5) 0.059(3) Uani 1 1 d . . . . .
 O53B O 0.6636(8) 0.8132(5) 0.7027(4) 0.041(2) Uani 1 1 d . . . . .
 O54B O 0.5680(11) 0.5257(5) 0.8333(5) 0.056(3) Uani 1 1 d . . . . .
 O55B O 0.2362(9) 0.5645(6) 0.7263(5) 0.058(3) Uani 1 1 d . . . . .
 O56B O 0.2321(10) 0.7219(7) 0.6277(5) 0.063(4) Uani 1 1 d . . . . .
 O57B O 0.5666(11) 0.8590(5) 0.6262(4) 0.054(3) Uani 1 1 d . . . . .
 O58B O 0.8660(9) 0.8279(7) 0.7213(6) 0.062(4) Uani 1 1 d . . . . .
 O59B O 0.8636(9) 0.6472(7) 0.8337(5) 0.063(4) Uani 1 1 d . . . . .
 O60B O 0.4880(9) 0.6276(5) 0.8590(5) 0.048(3) Uani 1 1 d . . . . .
 O61B O 0.3055(7) 0.6486(5) 0.8002(4) 0.044(3) Uani 1 1 d . . . . .
 O62B O 0.3021(8) 0.7862(5) 0.7168(4) 0.041(2) Uani 1 1 d . . . . .
 O63B O 0.4944(8) 0.8623(5) 0.7139(4) 0.040(2) Uani 1 1 d . . . . .
 O64B O 0.7465(8) 0.8357(4) 0.7949(4) 0.038(2) Uani 1 1 d . . . . .
 O65B O 0.7483(7) 0.7333(4) 0.8591(3) 0.033(2) Uani 1 1 d . . . . .
 O66B O 0.6012(8) 0.7164(5) 0.9124(4) 0.042(2) Uani 1 1 d . . . . .
 O67B O 0.3323(10) 0.6736(5) 0.8996(5) 0.051(3) Uani 1 1 d . . . . .
 O68B O 0.2516(9) 0.7534(5) 0.7995(4) 0.045(3) Uani 1 1 d . . . . .
 O69B O 0.3339(11) 0.8966(6) 0.7605(5) 0.058(4) Uani 1 1 d . . . . .
 O70B O 0.6053(10) 0.9055(5) 0.7987(5) 0.050(3) Uani 1 1 d . . . . .
 O71B O 0.7509(9) 0.8506(5) 0.8964(5) 0.048(3) Uani 1 1 d . . . . .
 O72B O 0.4857(11) 0.6419(5) 0.9600(5) 0.054(3) Uani 1 1 d . . . . .
 O73B O 0.1496(10) 0.8375(7) 0.7547(5) 0.058(3) Uani 1 1 d . . . . .
 O74B O 0.4852(10) 0.9769(6) 0.7507(5) 0.056(3) Uani 1 1 d . . . . .
 O75B O 0.7827(11) 0.9450(6) 0.8473(5) 0.061(3) Uani 1 1 d . . . . .
 O76B O 0.7812(9) 0.7661(7) 0.9596(4) 0.057(3) Uani 1 1 d . . . . .
 O77B O 0.1514(10) 0.6797(8) 0.8530(5) 0.067(4) Uani 1 1 d . . . . .
 O78B O 0.4544(9) 0.7567(6) 0.9585(4) 0.048(3) Uani 1 1 d . . . . .
 O79B O 0.2626(8) 0.7776(6) 0.8948(5) 0.049(3) Uani 1 1 d . . . . .
 O80B O 0.2610(10) 0.8626(6) 0.8430(5) 0.058(3) Uani 1 1 d . . . . .
 O81B O 0.4517(10) 0.9457(6) 0.8398(4) 0.055(3) Uani 1 1 d . . . . .
 O82B O 0.6148(10) 0.9246(5) 0.8933(4) 0.050(3) Uani 1 1 d . . . . .
 O83B O 0.6130(10) 0.8226(6) 0.9553(4) 0.052(3) Uani 1 1 d . . . . .
 O84B O 0.3563(9) 0.8496(7) 0.9725(4) 0.060(4) Uani 1 1 d . . . . .
 O85B O 0.3522(10) 0.9363(5) 0.9182(5) 0.056(3) Uani 1 1 d . . . . .
 O86B O 0.5153(10) 0.9189(4) 0.9692(4) 0.043(3) Uani 1 1 d . . . . .
 O87B O 0.5102(11) 0.8425(6) 1.0379(7) 0.077(5) Uani 1 1 d . . . . .
 O88B O 0.1782(12) 0.8806(7) 0.9310(6) 0.071(4) Uani 1 1 d . . . . .
 O89B O 0.5112(11) 1.0219(7) 0.9262(5) 0.064(4) Uani 1 1 d . . . . .

loop_
  _atom_site_aniso_label
  _atom_site_aniso_U_11
  _atom_site_aniso_U_22
  _atom_site_aniso_U_33
  _atom_site_aniso_U_23
  _atom_site_aniso_U_13
  _atom_site_aniso_U_12
 W1A 0.0393(4) 0.0914(7) 0.0430(4) 0.0072(4) -0.0006(3) -0.0117(4)
 W2A 0.0462(4) 0.0515(4) 0.0509(4) -0.0018(3) 0.0077(3) -0.0055(3)
 W3A 0.0317(4) 0.0725(6) 0.0569(5) 0.0113(4) 0.0022(3) -0.0147(4)
 W4A 0.0459(4) 0.0449(4) 0.0595(5) 0.0100(3) 0.0078(3) -0.0080(3)
 W5A 0.0334(3) 0.0423(4) 0.0499(4) 0.0073(3) 0.0038(3) 0.0077(3)
 W6A 0.0254(3) 0.0399(4) 0.0480(4) 0.0037(3) 0.0064(3) 0.0002(3)
 W7A 0.0349(4) 0.0543(4) 0.0554(4) 0.0224(3) 0.0126(3) 0.0083(3)
 W8A 0.0299(4) 0.0878(6) 0.0540(5) 0.0291(4) 0.0010(3) 0.0075(4)
 W9A 0.0318(4) 0.0728(6) 0.0596(5) 0.0196(4) 0.0132(3) -0.0040(4)
 W10A 0.0497(4) 0.0542(5) 0.0526(4) 0.0194(4) 0.0101(3) -0.0005(4)
 N11A 0.046(8) 0.058(9) 0.053(8) 0.005(7) 0.031(7) -0.001(7)
 W11A 0.0393(4) 0.0572(5) 0.0430(4) 0.0101(3) 0.0000(3) 0.0093(3)
 W12A 0.0338(3) 0.0471(4) 0.0490(4) -0.0015(3) 0.0046(3) 0.0010(3)
 P12A 0.044(2) 0.087(4) 0.050(2) 0.020(2) 0.0157(19) 0.008(2)
 O13A 0.046(7) 0.109(12) 0.069(9) 0.048(9) 0.016(6) 0.025(8)
 W13A 0.0420(4) 0.0432(4) 0.0669(5) 0.0142(3) 0.0170(3) 0.0114(3)
 W14A 0.0310(4) 0.0742(6) 0.0664(5) 0.0274(4) 0.0124(3) 0.0165(4)
 O14A 0.035(6) 0.072(8) 0.046(6) 0.006(6) -0.004(5) -0.004(5)
 O15A 0.048(6) 0.059(7) 0.049(6) 0.026(6) 0.016(5) 0.008(5)
 W15A 0.0604(5) 0.0591(5) 0.0598(5) -0.0027(4) 0.0170(4) 0.0088(4)
 P16A 0.035(2) 0.061(3) 0.054(2) 0.009(2) 0.0148(17) -0.0008(18)
 W16A 0.0472(5) 0.0849(7) 0.0625(5) 0.0175(5) 0.0242(4) 0.0200(4)
 W17A 0.0522(5) 0.0735(6) 0.0429(4) 0.0111(4) 0.0110(3) 0.0079(4)
 O17A 0.029(6) 0.074(9) 0.076(9) 0.008(7) 0.019(6) 0.003(6)
 O18A 0.042(6) 0.069(8) 0.051(7) -0.001(6) 0.007(5) 0.002(6)
 O19A 0.047(6) 0.034(5) 0.058(7) -0.002(5) 0.010(5) 0.004(5)
 P21A 0.0274(17) 0.051(2) 0.0388(18) 0.0131(16) 0.0048(14) -0.0008(15)
 O22A 0.034(5) 0.053(7) 0.045(6) 0.015(5) 0.008(4) 0.002(5)
 O23A 0.016(4) 0.046(6) 0.045(5) 0.012(4) -0.003(4) 0.001(4)
 O24A 0.023(5) 0.046(6) 0.051(6) 0.007(5) 0.000(4) 0.003(4)
 O25A 0.039(6) 0.045(6) 0.048(6) 0.010(5) 0.010(5) -0.019(5)
 P31A 0.0337(19) 0.047(2) 0.0374(18) 0.0079(16) 0.0075(14) 0.0058(16)
 O32A 0.025(5) 0.041(6) 0.056(6) 0.006(5) 0.012(4) 0.006(4)
 O33A 0.024(5) 0.043(6) 0.061(7) 0.013(5) 0.005(4) 0.007(4)
 O34A 0.038(6) 0.047(6) 0.042(6) 0.008(5) 0.006(4) -0.005(5)
 O35A 0.041(6) 0.034(5) 0.055(6) 0.018(5) 0.002(5) -0.001(4)
 O41A 0.047(7) 0.086(10) 0.052(7) 0.002(7) -0.009(6) -0.017(7)
 O42A 0.043(7) 0.123(14) 0.060(9) -0.018(9) -0.014(6) -0.017(8)
 O43A 0.055(8) 0.039(6) 0.094(11) -0.006(7) 0.016(7) -0.006(6)
 O44A 0.030(5) 0.084(9) 0.042(6) 0.019(6) 0.003(4) -0.012(5)
 O45A 0.043(7) 0.083(10) 0.063(8) 0.015(7) -0.015(6) -0.011(7)
 O46A 0.047(7) 0.052(7) 0.068(8) -0.002(6) 0.005(6) -0.019(6)
 O47A 0.039(6) 0.064(8) 0.043(6) -0.008(5) 0.002(5) -0.003(5)
 O48A 0.051(7) 0.061(8) 0.051(7) 0.025(6) 0.007(5) 0.011(6)
 O49A 0.020(5) 0.091(10) 0.051(7) 0.010(6) 0.004(4) 0.003(5)
 O50A 0.052(7) 0.063(8) 0.066(8) -0.008(6) 0.019(6) -0.036(6)
 O51A 0.040(6) 0.050(7) 0.056(7) 0.012(5) 0.000(5) 0.004(5)
 O52A 0.026(5) 0.054(7) 0.049(6) 0.000(5) 0.000(4) -0.001(5)
 O53A 0.038(6) 0.051(6) 0.046(6) 0.015(5) 0.018(5) 0.005(5)
 O54A 0.036(6) 0.083(10) 0.073(9) 0.011(8) -0.008(6) -0.023(6)
 O55A 0.046(7) 0.056(8) 0.107(12) 0.041(8) 0.010(7) -0.014(6)
 O56A 0.053(7) 0.045(6) 0.053(7) 0.002(5) 0.003(5) 0.003(5)
 O57A 0.032(5) 0.048(6) 0.056(7) 0.010(5) 0.007(5) -0.002(5)
 O58A 0.057(8) 0.085(11) 0.081(10) 0.034(9) 0.023(7) 0.009(8)
 O59A 0.036(5) 0.110(9) 0.074(7) 0.021(7) -0.003(5) 0.013(6)
 O60A 0.029(5) 0.055(7) 0.075(8) 0.006(6) 0.009(5) -0.017(5)
 O61A 0.044(6) 0.051(7) 0.053(7) 0.008(5) 0.010(5) 0.005(5)
 O62A 0.039(6) 0.045(6) 0.043(6) 0.002(5) 0.007(4) 0.023(5)
 O63A 0.028(5) 0.035(5) 0.058(7) -0.012(5) 0.002(4) 0.006(4)
 O64A 0.035(6) 0.054(7) 0.064(8) 0.010(6) 0.007(5) 0.009(5)
 O65A 0.028(5) 0.081(9) 0.070(8) 0.033(7) -0.012(5) 0.010(6)
 O66A 0.028(5) 0.074(9) 0.067(8) 0.016(7) 0.013(5) 0.004(5)
 O67A 0.051(7) 0.062(8) 0.060(7) 0.022(6) 0.008(6) -0.023(6)
 O68A 0.047(6) 0.062(7) 0.045(6) 0.013(5) 0.014(5) 0.012(6)
 O69A 0.038(6) 0.044(6) 0.066(8) -0.012(5) 0.010(5) -0.005(5)
 O70A 0.045(6) 0.039(6) 0.054(7) -0.001(5) 0.012(5) -0.001(5)
 O71A 0.054(7) 0.058(7) 0.057(7) 0.015(6) 0.013(6) 0.023(6)
 O72A 0.049(7) 0.078(10) 0.077(9) 0.024(8) 0.020(7) -0.015(7)
 O73A 0.067(9) 0.081(10) 0.060(8) 0.028(7) 0.000(7) 0.025(8)
 O74A 0.036(6) 0.047(6) 0.062(7) -0.004(5) 0.010(5) 0.003(5)
 O75A 0.067(9) 0.054(8) 0.107(13) 0.036(8) 0.022(8) 0.023(7)
 O76A 0.038(7) 0.111(13) 0.080(10) 0.024(9) 0.013(7) 0.036(8)
 O77A 0.083(10) 0.066(9) 0.057(8) 0.020(7) 0.017(7) -0.001(8)
 O78A 0.049(7) 0.071(9) 0.073(9) 0.033(7) 0.025(6) 0.013(6)
 O79A 0.044(7) 0.079(9) 0.054(7) 0.031(7) 0.009(5) -0.006(6)
 O80A 0.060(8) 0.071(9) 0.040(6) 0.001(6) 0.010(5) 0.002(7)
 O81A 0.059(8) 0.059(8) 0.053(7) 0.002(6) 0.008(6) -0.004(6)
 O82A 0.044(6) 0.054(7) 0.062(7) 0.018(6) 0.022(5) 0.015(5)
 O83A 0.052(7) 0.086(9) 0.034(6) 0.023(6) 0.014(5) 0.016(7)
 O84A 0.059(8) 0.067(8) 0.045(6) 0.018(6) 0.023(6) -0.001(6)
 O85A 0.055(7) 0.070(8) 0.033(5) 0.007(5) 0.005(5) -0.005(6)
 O86A 0.090(11) 0.067(9) 0.071(9) -0.006(7) 0.040(8) 0.027(8)
 O87A 0.073(10) 0.119(15) 0.070(10) 0.015(10) 0.038(8) 0.031(10)
 O88A 0.077(10) 0.105(12) 0.031(6) 0.024(7) 0.000(6) 0.013(9)
 O89A 0.071(10) 0.079(10) 0.078(10) -0.025(8) 0.038(8) 0.011(8)
 W1B 0.0478(4) 0.0402(4) 0.0472(4) -0.0050(3) 0.0112(3) 0.0099(3)
 W2B 0.0448(4) 0.0472(4) 0.0402(4) -0.0074(3) 0.0066(3) -0.0035(3)
 W3B 0.0509(4) 0.0342(3) 0.0461(4) 0.0041(3) 0.0104(3) 0.0062(3)
 W4B 0.0389(4) 0.0452(4) 0.0458(4) -0.0004(3) 0.0096(3) -0.0075(3)
 W5B 0.0371(4) 0.0571(4) 0.0383(4) 0.0032(3) -0.0004(3) 0.0057(3)
 W6B 0.0464(4) 0.0431(4) 0.0362(3) 0.0067(3) 0.0089(3) 0.0054(3)
 W7B 0.0331(3) 0.0437(4) 0.0404(3) -0.0022(3) 0.0112(3) -0.0016(3)
 W8B 0.0337(3) 0.0461(4) 0.0439(4) -0.0013(3) 0.0041(3) 0.0124(3)
 W9B 0.0446(4) 0.0454(4) 0.0376(3) 0.0076(3) 0.0087(3) 0.0040(3)
 W10B 0.0321(3) 0.0560(4) 0.0462(4) 0.0052(3) 0.0132(3) 0.0011(3)
 W11B 0.0375(4) 0.0569(5) 0.0471(4) 0.0059(3) 0.0062(3) 0.0180(3)
 N11B 0.046(8) 0.059(9) 0.046(8) -0.003(7) 0.008(6) 0.003(7)
 P12B 0.041(2) 0.061(3) 0.046(2) -0.0042(19) 0.0142(17) 0.0045(19)
 W12B 0.0528(4) 0.0386(4) 0.0427(4) 0.0074(3) 0.0110(3) 0.0136(3)
 W13B 0.0379(4) 0.0377(3) 0.0410(3) -0.0035(3) 0.0104(3) -0.0010(3)
 O13B 0.042(6) 0.066(8) 0.050(7) 0.000(6) 0.015(5) 0.009(6)
 O14B 0.051(7) 0.057(7) 0.036(5) 0.000(5) 0.008(5) 0.008(5)
 W14B 0.0340(3) 0.0483(4) 0.0361(3) -0.0004(3) 0.0024(3) 0.0073(3)
 W15B 0.0540(4) 0.0398(4) 0.0441(4) -0.0005(3) 0.0162(3) 0.0122(3)
 O15B 0.042(6) 0.067(8) 0.049(7) 0.006(6) 0.017(5) -0.002(6)
 P16B 0.043(2) 0.055(3) 0.046(2) 0.0014(18) 0.0100(17) 0.0021(19)
 W16B 0.0464(4) 0.0523(4) 0.0350(3) -0.0004(3) 0.0118(3) 0.0074(3)
 W17B 0.0412(4) 0.0599(5) 0.0508(4) 0.0003(3) 0.0181(3) 0.0175(4)
 O17B 0.069(9) 0.078(9) 0.034(6) 0.010(6) 0.007(5) 0.017(7)
 O18B 0.053(7) 0.067(8) 0.042(6) 0.009(6) 0.018(5) 0.013(6)
 O19B 0.041(6) 0.060(7) 0.042(6) 0.009(5) 0.011(5) -0.007(5)
 P21B 0.0328(17) 0.0353(18) 0.0322(17) -0.0022(14) 0.0050(13) 0.0030(14)
 O22B 0.028(5) 0.036(5) 0.035(5) -0.004(4) 0.013(4) 0.000(4)
 O23B 0.033(5) 0.029(5) 0.032(5) -0.010(4) 0.006(4) -0.003(4)
 O24B 0.027(5) 0.030(5) 0.044(5) 0.007(4) 0.007(4) 0.005(4)
 O25B 0.038(5) 0.032(5) 0.042(5) 0.006(4) 0.006(4) 0.000(4)
 P31B 0.0348(18) 0.0353(18) 0.0295(16) 0.0005(13) 0.0085(13) 0.0087(14)
 O32B 0.029(5) 0.032(5) 0.050(6) -0.003(4) 0.015(4) 0.001(4)
 O33B 0.035(5) 0.043(6) 0.032(5) 0.004(4) 0.013(4) 0.009(4)
 O34B 0.029(5) 0.035(5) 0.038(5) 0.010(4) 0.008(4) 0.005(4)
 O35B 0.040(5) 0.031(5) 0.037(5) -0.004(4) 0.004(4) 0.005(4)
 O41B 0.050(7) 0.054(7) 0.056(7) -0.009(6) 0.006(6) 0.013(6)
 O42B 0.112(12) 0.022(5) 0.070(9) -0.004(5) 0.031(8) -0.001(6)
 O43B 0.047(7) 0.053(7) 0.052(7) -0.014(5) 0.010(5) -0.015(5)
 O44B 0.056(7) 0.044(6) 0.038(6) -0.005(5) 0.001(5) 0.017(5)
 O45B 0.037(6) 0.037(6) 0.081(9) 0.001(6) 0.017(6) 0.007(5)
 O46B 0.042(6) 0.046(6) 0.052(6) 0.001(5) 0.006(5) -0.017(5)
 O47B 0.051(7) 0.067(8) 0.035(6) 0.006(5) 0.006(5) -0.001(6)
 O48B 0.029(5) 0.070(8) 0.049(6) -0.002(6) 0.001(5) 0.014(5)
 O49B 0.052(6) 0.036(5) 0.040(6) -0.008(4) -0.004(5) 0.009(5)
 O50B 0.067(8) 0.030(5) 0.056(7) 0.001(5) 0.023(6) -0.003(5)
 O51B 0.036(5) 0.051(6) 0.043(6) 0.007(5) 0.014(4) 0.000(5)
 O52B 0.059(8) 0.083(10) 0.044(6) 0.020(6) 0.011(6) 0.034(7)
 O53B 0.045(6) 0.036(5) 0.040(5) 0.005(4) 0.006(4) -0.008(4)
 O54B 0.069(8) 0.036(6) 0.070(8) 0.021(6) 0.019(7) 0.008(6)
 O55B 0.046(7) 0.052(7) 0.072(8) -0.001(6) 0.014(6) -0.016(6)
 O56B 0.046(7) 0.093(11) 0.050(7) 0.013(7) -0.014(6) 0.014(7)
 O57B 0.092(10) 0.040(6) 0.031(5) 0.008(4) 0.003(6) 0.001(6)
 O58B 0.040(6) 0.069(9) 0.076(9) -0.001(7) 0.024(6) -0.004(6)
 O59B 0.033(6) 0.101(11) 0.054(7) -0.003(7) 0.002(5) 0.034(7)
 O60B 0.057(7) 0.030(5) 0.055(7) 0.003(5) 0.004(5) 0.002(5)
 O61B 0.025(5) 0.047(6) 0.057(7) -0.003(5) 0.008(4) 0.002(4)
 O62B 0.037(5) 0.048(6) 0.040(5) 0.006(5) 0.004(4) 0.012(5)
 O63B 0.052(6) 0.035(5) 0.035(5) 0.018(4) 0.003(4) 0.009(5)
 O64B 0.047(6) 0.017(4) 0.047(6) -0.011(4) 0.005(5) 0.003(4)
 O65B 0.034(5) 0.036(5) 0.029(4) 0.004(4) 0.004(4) 0.010(4)
 O66B 0.044(6) 0.054(6) 0.034(5) 0.011(4) 0.013(4) 0.028(5)
 O67B 0.057(7) 0.034(6) 0.065(8) 0.013(5) 0.024(6) -0.001(5)
 O68B 0.048(6) 0.050(6) 0.039(5) 0.004(5) 0.007(5) 0.019(5)
 O69B 0.070(8) 0.059(8) 0.048(7) -0.003(6) 0.003(6) 0.044(7)
 O70B 0.067(8) 0.025(5) 0.061(7) 0.008(5) 0.026(6) 0.003(5)
 O71B 0.048(6) 0.037(6) 0.058(7) 0.006(5) 0.006(5) 0.000(5)
 O72B 0.071(8) 0.037(6) 0.061(7) 0.024(5) 0.014(6) 0.009(6)
 O73B 0.050(7) 0.077(9) 0.045(6) -0.004(6) 0.001(5) 0.023(7)
 O74B 0.054(7) 0.073(9) 0.052(7) 0.025(6) 0.013(6) 0.030(7)
 O75B 0.073(9) 0.060(8) 0.043(7) -0.011(6) 0.009(6) -0.009(7)
 O76B 0.041(6) 0.095(10) 0.037(6) 0.008(6) -0.006(5) 0.028(7)
 O77B 0.040(7) 0.103(12) 0.052(7) -0.006(7) 0.015(5) -0.012(7)
 O78B 0.052(7) 0.053(7) 0.038(6) 0.000(5) 0.010(5) 0.000(5)
 O79B 0.035(6) 0.066(8) 0.050(6) 0.010(6) 0.013(5) 0.010(5)
 O80B 0.054(7) 0.074(9) 0.054(7) 0.011(6) 0.021(6) 0.039(7)
 O81B 0.056(7) 0.068(8) 0.043(6) 0.010(6) 0.003(5) 0.027(6)
 O82B 0.074(8) 0.033(5) 0.038(6) -0.006(4) 0.005(5) -0.002(5)
 O83B 0.056(7) 0.053(7) 0.045(6) -0.004(5) 0.010(5) 0.003(6)
 O84B 0.047(7) 0.106(11) 0.031(5) 0.007(6) 0.014(5) 0.033(7)
 O85B 0.063(8) 0.042(6) 0.063(8) -0.008(6) 0.021(6) 0.005(6)
 O86B 0.072(8) 0.025(5) 0.038(5) 0.016(4) 0.012(5) 0.013(5)
 O87B 0.055(8) 0.054(8) 0.112(13) -0.033(8) 0.032(8) 0.002(6)
 O88B 0.071(9) 0.068(9) 0.077(10) 0.003(7) 0.014(8) 0.035(8)
 O89B 0.063(8) 0.086(10) 0.038(6) -0.017(6) 0.019(6) 0.019(7)

_geom_special_details
;
 All esds (except the esd in the dihedral angle between two l.s. planes)
 are estimated using the full covariance matrix.  The cell esds are taken
 into account individually in the estimation of esds in distances, angles
 and torsion angles; correlations between esds in cell parameters are only
 used when they are defined by crystal symmetry.  An approximate (isotropic)
 treatment of cell esds is used for estimating esds involving l.s. planes.
;
loop_
  _geom_bond_atom_site_label_1
  _geom_bond_atom_site_label_2
  _geom_bond_distance
  _geom_bond_site_symmetry_2
  _geom_bond_publ_flag
 W1A O14A 1.982(13) . ?
 W1A O22A 2.275(11) . ?
 W1A O41A 1.940(17) . ?
 W1A O42A 1.719(13) . ?
 W1A O44A 1.846(15) . ?
 W1A O45A 1.844(16) . ?
 W2A O18A 2.055(14) . ?
 W2A O22A 2.267(12) . ?
 W2A O41A 1.921(13) . ?
 W2A O43A 1.716(13) . ?
 W2A O46A 1.859(14) . ?
 W2A O47A 1.857(11) . ?
 W3A O25A 2.350(11) . ?
 W3A O45A 2.016(16) . ?
 W3A O49A 1.848(15) . ?
 W3A O50A 1.946(17) . ?
 W3A O54A 1.649(12) . ?
 W3A O60A 1.905(14) . ?
 W4A O25A 2.366(12) . ?
 W4A O46A 1.989(14) . ?
 W4A O50A 1.886(15) . ?
 W4A O51A 1.893(12) . ?
 W4A O55A 1.667(14) . ?
 W4A O61A 1.910(12) . ?
 W5A O24A 2.366(11) . ?
 W5A O47A 1.946(11) . ?
 W5A O51A 1.889(12) . ?
 W5A O52A 1.896(12) . ?
 W5A O56A 1.677(13) . ?
 W5A O62A 1.882(10) . ?
 W6A O19A 2.010(12) . ?
 W6A O24A 2.307(11) . ?
 W6A O52A 1.917(12) . ?
 W6A O53A 1.870(12) . ?
 W6A O57A 1.714(11) . ?
 W6A O63A 1.895(11) . ?
 W7A O15A 1.982(13) . ?
 W7A O23A 2.370(11) . ?
 W7A O48A 1.908(13) . ?
 W7A O53A 1.884(12) . ?
 W7A O58A 1.695(16) . ?
 W7A O64A 1.821(13) . ?
 W8A O23A 2.399(9) . ?
 W8A O44A 1.973(14) . ?
 W8A O48A 1.890(13) . ?
 W8A O49A 1.940(15) . ?
 W8A O59A 1.678(14) . ?
 W8A O65A 1.902(16) . ?
 W9A O35A 2.357(11) . ?
 W9A O60A 1.912(14) . ?
 W9A O66A 1.868(14) . ?
 W9A O67A 1.930(14) . ?
 W9A O72A 1.686(13) . ?
 W9A O78A 1.953(16) . ?
 W10A O35A 2.382(10) . ?
 W10A O61A 1.884(12) . ?
 W10A O67A 1.879(14) . ?
 W10A O68A 1.901(13) . ?
 W10A O77A 1.688(15) . ?
 W10A O79A 1.893(15) . ?
 N11A H11A 0.8800 . ?
 N11A P12A 1.651(16) . ?
 N11A P16A 1.650(18) . ?
 W11A O34A 2.380(12) . ?
 W11A O62A 1.895(10) . ?
 W11A O68A 1.892(13) . ?
 W11A O69A 1.948(12) . ?
 W11A O73A 1.681(13) . ?
 W11A O80A 1.935(13) . ?
 W12A O34A 2.357(11) . ?
 W12A O63A 1.873(11) . ?
 W12A O69A 1.884(14) . ?
 W12A O70A 1.848(13) . ?
 W12A O74A 1.699(12) . ?
 W12A O81A 1.980(14) . ?
 P12A O13A 1.541(15) . ?
 P12A O14A 1.592(14) . ?
 P12A O15A 1.536(14) . ?
 W13A O33A 2.363(11) . ?
 W13A O64A 1.947(13) . ?
 W13A O70A 1.913(12) . ?
 W13A O71A 1.911(13) . ?
 W13A O75A 1.747(15) . ?
 W13A O82A 1.984(13) . ?
 W14A O33A 2.370(10) . ?
 W14A O65A 1.883(15) . ?
 W14A O66A 1.919(15) . ?
 W14A O71A 1.906(15) . ?
 W14A O76A 1.670(13) . ?
 W14A O83A 2.037(11) . ?
 W15A O32A 2.372(11) . ?
 W15A O81A 1.890(14) . ?
 W15A O82A 1.897(13) . ?
 W15A O85A 1.935(13) . ?
 W15A O86A 1.952(17) . ?
 W15A O89A 1.676(15) . ?
 P16A O17A 1.529(12) . ?
 P16A O18A 1.507(15) . ?
 P16A O19A 1.520(12) . ?
 W16A O32A 2.395(10) . ?
 W16A O78A 1.911(16) . ?
 W16A O83A 1.817(11) . ?
 W16A O84A 1.934(14) . ?
 W16A O86A 1.886(18) . ?
 W16A O87A 1.670(15) . ?
 W17A O32A 2.399(12) . ?
 W17A O79A 1.935(15) . ?
 W17A O80A 1.886(14) . ?
 W17A O84A 1.925(14) . ?
 W17A O85A 1.922(14) . ?
 W17A O88A 1.756(13) . ?
 P21A O22A 1.587(12) . ?
 P21A O23A 1.499(11) . ?
 P21A O24A 1.555(10) . ?
 P21A O25A 1.543(10) . ?
 P31A O32A 1.565(11) . ?
 P31A O33A 1.521(12) . ?
 P31A O34A 1.534(12) . ?
 P31A O35A 1.538(11) . ?
 W1B O14B 1.980(13) . ?
 W1B O22B 2.287(10) . ?
 W1B O41B 1.897(13) . ?
 W1B O42B 1.679(14) . ?
 W1B O44B 1.885(11) . ?
 W1B O45B 1.800(13) . ?
 W2B O18B 2.015(13) . ?
 W2B O22B 2.282(10) . ?
 W2B O41B 1.975(13) . ?
 W2B O43B 1.700(11) . ?
 W2B O46B 1.851(12) . ?
 W2B O47B 1.864(14) . ?
 W3B O25B 2.368(11) . ?
 W3B O45B 2.041(13) . ?
 W3B O49B 1.913(12) . ?
 W3B O50B 1.936(14) . ?
 W3B O54B 1.679(12) . ?
 W3B O60B 1.839(12) . ?
 W4B O25B 2.342(11) . ?
 W4B O46B 2.003(12) . ?
 W4B O50B 1.895(14) . ?
 W4B O51B 1.891(12) . ?
 W4B O55B 1.675(12) . ?
 W4B O61B 1.840(11) . ?
 W5B O24B 2.396(10) . ?
 W5B O47B 1.952(13) . ?
 W5B O51B 1.895(12) . ?
 W5B O52B 1.927(16) . ?
 W5B O56B 1.711(12) . ?
 W5B O62B 1.919(11) . ?
 W6B O19B 1.981(13) . ?
 W6B O24B 2.320(10) . ?
 W6B O52B 1.892(15) . ?
 W6B O53B 1.881(11) . ?
 W6B O57B 1.663(12) . ?
 W6B O63B 1.856(11) . ?
 W7B O15B 1.985(13) . ?
 W7B O23B 2.346(10) . ?
 W7B O48B 1.927(13) . ?
 W7B O53B 1.889(12) . ?
 W7B O58B 1.712(13) . ?
 W7B O64B 1.868(9) . ?
 W8B O23B 2.366(10) . ?
 W8B O44B 1.924(10) . ?
 W8B O48B 1.883(14) . ?
 W8B O49B 1.867(13) . ?
 W8B O59B 1.697(12) . ?
 W8B O65B 1.858(9) . ?
 W9B O35B 2.343(11) . ?
 W9B O60B 1.943(12) . ?
 W9B O66B 1.899(12) . ?
 W9B O67B 1.918(14) . ?
 W9B O72B 1.697(12) . ?
 W9B O78B 1.950(12) . ?
 W10B O35B 2.353(11) . ?
 W10B O61B 1.945(11) . ?
 W10B O67B 1.911(14) . ?
 W10B O68B 1.847(12) . ?
 W10B O77B 1.683(13) . ?
 W10B O79B 1.899(13) . ?
 W11B O34B 2.371(10) . ?
 W11B O62B 1.866(11) . ?
 W11B O68B 1.945(12) . ?
 W11B O69B 1.905(17) . ?
 W11B O73B 1.699(13) . ?
 W11B O80B 1.960(13) . ?
 N11B H11B 0.8800 . ?
 N11B P12B 1.669(16) . ?
 N11B P16B 1.643(16) . ?
 P12B O13B 1.505(12) . ?
 P12B O14B 1.579(14) . ?
 P12B O15B 1.535(13) . ?
 W12B O34B 2.370(10) . ?
 W12B O63B 1.916(11) . ?
 W12B O69B 1.911(15) . ?
 W12B O70B 1.942(14) . ?
 W12B O74B 1.676(14) . ?
 W12B O81B 1.970(12) . ?
 W13B O33B 2.378(11) . ?
 W13B O64B 1.902(9) . ?
 W13B O70B 1.843(14) . ?
 W13B O71B 1.890(13) . ?
 W13B O75B 1.699(14) . ?
 W13B O82B 1.971(12) . ?
 W14B O33B 2.345(11) . ?
 W14B O65B 1.918(9) . ?
 W14B O66B 1.885(13) . ?
 W14B O71B 1.914(12) . ?
 W14B O76B 1.723(11) . ?
 W14B O83B 1.945(12) . ?
 W15B O32B 2.404(10) . ?
 W15B O81B 1.917(12) . ?
 W15B O82B 1.882(14) . ?
 W15B O85B 1.956(14) . ?
 W15B O86B 1.919(10) . ?
 W15B O89B 1.720(16) . ?
 P16B O17B 1.501(13) . ?
 P16B O18B 1.553(15) . ?
 P16B O19B 1.538(13) . ?
 W16B O32B 2.397(12) . ?
 W16B O78B 1.911(13) . ?
 W16B O83B 1.885(13) . ?
 W16B O84B 1.882(12) . ?
 W16B O86B 1.934(10) . ?
 W16B O87B 1.647(19) . ?
 W17B O32B 2.382(10) . ?
 W17B O79B 1.919(14) . ?
 W17B O80B 1.901(13) . ?
 W17B O84B 1.954(12) . ?
 W17B O85B 1.908(13) . ?
 W17B O88B 1.662(15) . ?
 P21B O22B 1.556(9) . ?
 P21B O23B 1.538(10) . ?
 P21B O24B 1.534(10) . ?
 P21B O25B 1.556(11) . ?
 P31B O32B 1.570(10) . ?
 P31B O33B 1.548(11) . ?
 P31B O34B 1.537(10) . ?
 P31B O35B 1.553(11) . ?

loop_
  _geom_angle_atom_site_label_1
  _geom_angle_atom_site_label_2
  _geom_angle_atom_site_label_3
  _geom_angle
  _geom_angle_site_symmetry_1
  _geom_angle_site_symmetry_3
  _geom_angle_publ_flag
 O14A W1A O22A 79.0(4) . . ?
 O41A W1A O14A 84.4(6) . . ?
 O41A W1A O22A 71.2(5) . . ?
 O42A W1A O14A 95.1(7) . . ?
 O42A W1A O22A 167.6(6) . . ?
 O42A W1A O41A 97.5(7) . . ?
 O42A W1A O44A 102.3(8) . . ?
 O42A W1A O45A 101.2(7) . . ?
 O44A W1A O14A 86.7(5) . . ?
 O44A W1A O22A 88.4(5) . . ?
 O44A W1A O41A 158.9(5) . . ?
 O45A W1A O14A 163.6(5) . . ?
 O45A W1A O22A 85.0(5) . . ?
 O45A W1A O41A 93.9(7) . . ?
 O45A W1A O44A 89.3(6) . . ?
 O18A W2A O22A 78.6(5) . . ?
 O41A W2A O18A 85.1(6) . . ?
 O41A W2A O22A 71.7(6) . . ?
 O43A W2A O18A 96.6(6) . . ?
 O43A W2A O22A 170.3(7) . . ?
 O43A W2A O41A 99.7(7) . . ?
 O43A W2A O46A 100.9(7) . . ?
 O43A W2A O47A 101.4(7) . . ?
 O46A W2A O18A 162.2(6) . . ?
 O46A W2A O22A 84.6(5) . . ?
 O46A W2A O41A 95.1(6) . . ?
 O47A W2A O18A 84.4(5) . . ?
 O47A W2A O22A 86.6(5) . . ?
 O47A W2A O41A 157.3(7) . . ?
 O47A W2A O46A 88.9(6) . . ?
 O45A W3A O25A 81.5(5) . . ?
 O49A W3A O25A 84.6(5) . . ?
 O49A W3A O45A 87.2(6) . . ?
 O49A W3A O50A 157.2(5) . . ?
 O49A W3A O60A 91.5(6) . . ?
 O50A W3A O25A 72.9(5) . . ?
 O50A W3A O45A 86.1(6) . . ?
 O54A W3A O25A 171.5(7) . . ?
 O54A W3A O45A 94.2(7) . . ?
 O54A W3A O49A 102.6(7) . . ?
 O54A W3A O50A 99.7(7) . . ?
 O54A W3A O60A 99.9(6) . . ?
 O60A W3A O25A 84.3(4) . . ?
 O60A W3A O45A 165.8(5) . . ?
 O60A W3A O50A 89.7(6) . . ?
 O46A W4A O25A 80.7(5) . . ?
 O50A W4A O25A 73.5(5) . . ?
 O50A W4A O46A 86.7(6) . . ?
 O50A W4A O51A 156.6(6) . . ?
 O50A W4A O61A 92.9(6) . . ?
 O51A W4A O25A 84.0(5) . . ?
 O51A W4A O46A 83.5(5) . . ?
 O51A W4A O61A 91.5(5) . . ?
 O55A W4A O25A 170.2(7) . . ?
 O55A W4A O46A 93.7(7) . . ?
 O55A W4A O50A 98.3(7) . . ?
 O55A W4A O51A 103.5(6) . . ?
 O55A W4A O61A 100.2(7) . . ?
 O61A W4A O25A 85.7(5) . . ?
 O61A W4A O46A 166.0(5) . . ?
 O47A W5A O24A 78.5(5) . . ?
 O51A W5A O24A 84.1(5) . . ?
 O51A W5A O47A 84.1(5) . . ?
 O51A W5A O52A 156.9(5) . . ?
 O52A W5A O24A 72.8(4) . . ?
 O52A W5A O47A 90.7(5) . . ?
 O56A W5A O24A 172.2(5) . . ?
 O56A W5A O47A 99.0(6) . . ?
 O56A W5A O51A 103.0(6) . . ?
 O56A W5A O52A 100.0(6) . . ?
 O56A W5A O62A 97.8(5) . . ?
 O62A W5A O24A 85.4(4) . . ?
 O62A W5A O47A 162.3(5) . . ?
 O62A W5A O51A 87.0(5) . . ?
 O62A W5A O52A 91.5(5) . . ?
 O19A W6A O24A 81.9(5) . . ?
 O52A W6A O19A 85.5(5) . . ?
 O52A W6A O24A 73.9(4) . . ?
 O53A W6A O19A 87.0(5) . . ?
 O53A W6A O24A 82.5(4) . . ?
 O53A W6A O52A 155.9(5) . . ?
 O53A W6A O63A 91.7(5) . . ?
 O57A W6A O19A 95.4(5) . . ?
 O57A W6A O24A 174.1(5) . . ?
 O57A W6A O52A 100.8(5) . . ?
 O57A W6A O53A 102.7(5) . . ?
 O57A W6A O63A 99.0(5) . . ?
 O63A W6A O19A 165.5(5) . . ?
 O63A W6A O24A 83.6(4) . . ?
 O63A W6A O52A 90.0(5) . . ?
 O15A W7A O23A 81.4(4) . . ?
 O48A W7A O15A 85.0(6) . . ?
 O48A W7A O23A 74.6(4) . . ?
 O53A W7A O15A 86.4(5) . . ?
 O53A W7A O23A 81.6(4) . . ?
 O53A W7A O48A 155.7(5) . . ?
 O58A W7A O15A 95.8(7) . . ?
 O58A W7A O23A 175.7(7) . . ?
 O58A W7A O48A 102.1(7) . . ?
 O58A W7A O53A 101.4(6) . . ?
 O58A W7A O64A 99.9(7) . . ?
 O64A W7A O15A 164.3(6) . . ?
 O64A W7A O23A 83.0(5) . . ?
 O64A W7A O48A 90.4(6) . . ?
 O64A W7A O53A 91.8(5) . . ?
 O44A W8A O23A 80.3(4) . . ?
 O48A W8A O23A 74.2(4) . . ?
 O48A W8A O44A 92.3(5) . . ?
 O48A W8A O49A 156.5(5) . . ?
 O48A W8A O65A 91.1(6) . . ?
 O49A W8A O23A 82.3(4) . . ?
 O49A W8A O44A 84.3(5) . . ?
 O59A W8A O23A 174.4(6) . . ?
 O59A W8A O44A 95.3(7) . . ?
 O59A W8A O48A 102.6(7) . . ?
 O59A W8A O49A 100.9(7) . . ?
 O59A W8A O65A 100.3(7) . . ?
 O65A W8A O23A 84.6(4) . . ?
 O65A W8A O44A 162.9(5) . . ?
 O65A W8A O49A 85.9(6) . . ?
 O60A W9A O35A 82.1(4) . . ?
 O60A W9A O67A 88.8(6) . . ?
 O60A W9A O78A 164.1(5) . . ?
 O66A W9A O35A 84.5(4) . . ?
 O66A W9A O60A 89.9(6) . . ?
 O66A W9A O67A 156.7(5) . . ?
 O66A W9A O78A 87.8(6) . . ?
 O67A W9A O35A 72.3(4) . . ?
 O67A W9A O78A 87.1(6) . . ?
 O72A W9A O35A 171.6(6) . . ?
 O72A W9A O60A 97.6(7) . . ?
 O72A W9A O66A 104.0(7) . . ?
 O72A W9A O67A 99.2(7) . . ?
 O72A W9A O78A 98.2(7) . . ?
 O78A W9A O35A 82.0(5) . . ?
 O61A W10A O35A 82.9(5) . . ?
 O61A W10A O68A 87.5(5) . . ?
 O61A W10A O79A 165.8(6) . . ?
 O67A W10A O35A 72.6(5) . . ?
 O67A W10A O61A 90.7(6) . . ?
 O67A W10A O68A 156.4(5) . . ?
 O67A W10A O79A 89.0(6) . . ?
 O68A W10A O35A 83.9(5) . . ?
 O77A W10A O35A 173.7(6) . . ?
 O77A W10A O61A 99.6(7) . . ?
 O77A W10A O67A 101.5(7) . . ?
 O77A W10A O68A 101.9(7) . . ?
 O77A W10A O79A 94.3(7) . . ?
 O79A W10A O35A 83.4(5) . . ?
 O79A W10A O68A 87.2(5) . . ?
 P12A N11A H11A 117.1 . . ?
 P12A N11A P16A 125.7(9) . . ?
 P16A N11A H11A 117.1 . . ?
 O62A W11A O34A 84.3(4) . . ?
 O62A W11A O69A 90.7(5) . . ?
 O62A W11A O80A 163.5(5) . . ?
 O68A W11A O34A 84.6(5) . . ?
 O68A W11A O62A 87.3(5) . . ?
 O68A W11A O69A 156.6(6) . . ?
 O68A W11A O80A 84.4(6) . . ?
 O69A W11A O34A 72.0(5) . . ?
 O73A W11A O34A 172.0(7) . . ?
 O73A W11A O62A 98.0(6) . . ?
 O73A W11A O68A 103.1(7) . . ?
 O73A W11A O69A 100.2(7) . . ?
 O73A W11A O80A 97.7(7) . . ?
 O80A W11A O34A 80.8(5) . . ?
 O80A W11A O69A 91.3(6) . . ?
 O63A W12A O34A 83.0(4) . . ?
 O63A W12A O69A 90.7(5) . . ?
 O63A W12A O81A 162.5(5) . . ?
 O69A W12A O34A 73.6(5) . . ?
 O69A W12A O81A 87.3(6) . . ?
 O70A W12A O34A 83.3(5) . . ?
 O70A W12A O63A 88.6(5) . . ?
 O70A W12A O69A 156.8(5) . . ?
 O70A W12A O81A 86.4(6) . . ?
 O74A W12A O34A 171.8(6) . . ?
 O74A W12A O63A 100.3(5) . . ?
 O74A W12A O69A 98.7(6) . . ?
 O74A W12A O70A 104.3(6) . . ?
 O74A W12A O81A 97.2(6) . . ?
 O81A W12A O34A 79.7(5) . . ?
 O13A P12A N11A 108.2(8) . . ?
 O13A P12A O14A 113.4(9) . . ?
 O14A P12A N11A 102.6(8) . . ?
 O15A P12A N11A 109.0(8) . . ?
 O15A P12A O13A 113.3(9) . . ?
 O15A P12A O14A 109.8(7) . . ?
 O64A W13A O33A 83.2(5) . . ?
 O64A W13A O82A 162.5(5) . . ?
 O70A W13A O33A 83.5(4) . . ?
 O70A W13A O64A 87.6(5) . . ?
 O70A W13A O82A 85.6(5) . . ?
 O71A W13A O33A 73.0(5) . . ?
 O71A W13A O64A 92.7(5) . . ?
 O71A W13A O70A 156.2(5) . . ?
 O71A W13A O82A 87.2(5) . . ?
 O75A W13A O33A 171.5(6) . . ?
 O75A W13A O64A 100.4(7) . . ?
 O75A W13A O70A 104.4(6) . . ?
 O75A W13A O71A 98.9(7) . . ?
 O75A W13A O82A 97.0(7) . . ?
 O82A W13A O33A 80.0(5) . . ?
 O65A W14A O33A 84.5(4) . . ?
 O65A W14A O66A 88.2(6) . . ?
 O65A W14A O71A 92.1(6) . . ?
 O65A W14A O83A 163.7(5) . . ?
 O66A W14A O33A 84.3(5) . . ?
 O66A W14A O83A 84.7(6) . . ?
 O71A W14A O33A 72.9(5) . . ?
 O71A W14A O66A 157.1(5) . . ?
 O71A W14A O83A 88.8(6) . . ?
 O76A W14A O33A 175.1(7) . . ?
 O76A W14A O65A 98.0(7) . . ?
 O76A W14A O66A 99.9(8) . . ?
 O76A W14A O71A 102.8(8) . . ?
 O76A W14A O83A 97.6(7) . . ?
 O83A W14A O33A 80.2(5) . . ?
 P12A O14A W1A 140.7(8) . . ?
 P12A O15A W7A 168.2(8) . . ?
 O81A W15A O32A 83.1(5) . . ?
 O81A W15A O82A 90.4(6) . . ?
 O81A W15A O85A 87.3(6) . . ?
 O81A W15A O86A 155.5(6) . . ?
 O82A W15A O32A 83.0(5) . . ?
 O82A W15A O85A 156.6(6) . . ?
 O82A W15A O86A 87.6(6) . . ?
 O85A W15A O32A 73.5(5) . . ?
 O85A W15A O86A 84.9(7) . . ?
 O86A W15A O32A 72.4(5) . . ?
 O89A W15A O32A 170.0(6) . . ?
 O89A W15A O81A 103.8(7) . . ?
 O89A W15A O82A 103.8(8) . . ?
 O89A W15A O85A 99.3(8) . . ?
 O89A W15A O86A 100.4(7) . . ?
 O17A P16A N11A 105.5(8) . . ?
 O18A P16A N11A 106.1(8) . . ?
 O18A P16A O17A 113.1(8) . . ?
 O18A P16A O19A 110.0(7) . . ?
 O19A P16A N11A 109.5(7) . . ?
 O19A P16A O17A 112.3(8) . . ?
 O78A W16A O32A 84.0(5) . . ?
 O78A W16A O84A 86.7(6) . . ?
 O83A W16A O32A 84.0(5) . . ?
 O83A W16A O78A 88.9(6) . . ?
 O83A W16A O84A 157.2(5) . . ?
 O83A W16A O86A 89.9(7) . . ?
 O84A W16A O32A 73.4(5) . . ?
 O86A W16A O32A 72.9(5) . . ?
 O86A W16A O78A 156.8(6) . . ?
 O86A W16A O84A 85.6(7) . . ?
 O87A W16A O32A 169.6(7) . . ?
 O87A W16A O78A 104.7(8) . . ?
 O87A W16A O83A 101.8(8) . . ?
 O87A W16A O84A 100.9(7) . . ?
 O87A W16A O86A 98.2(8) . . ?
 O79A W17A O32A 85.1(5) . . ?
 O80A W17A O32A 82.9(5) . . ?
 O80A W17A O79A 85.7(6) . . ?
 O80A W17A O84A 156.0(5) . . ?
 O80A W17A O85A 89.7(6) . . ?
 O84A W17A O32A 73.4(4) . . ?
 O84A W17A O79A 88.8(6) . . ?
 O85A W17A O32A 73.1(4) . . ?
 O85A W17A O79A 158.1(5) . . ?
 O85A W17A O84A 86.7(6) . . ?
 O88A W17A O32A 171.9(6) . . ?
 O88A W17A O79A 100.1(7) . . ?
 O88A W17A O80A 103.6(7) . . ?
 O88A W17A O84A 100.3(6) . . ?
 O88A W17A O85A 101.8(7) . . ?
 P16A O18A W2A 142.5(8) . . ?
 P16A O19A W6A 171.0(8) . . ?
 O23A P21A O22A 109.8(6) . . ?
 O23A P21A O24A 111.3(6) . . ?
 O23A P21A O25A 110.4(7) . . ?
 O24A P21A O22A 106.9(6) . . ?
 O25A P21A O22A 106.1(7) . . ?
 O25A P21A O24A 112.0(7) . . ?
 W2A O22A W1A 95.3(5) . . ?
 P21A O22A W1A 124.4(6) . . ?
 P21A O22A W2A 125.1(6) . . ?
 W7A O23A W8A 88.6(3) . . ?
 P21A O23A W7A 129.3(5) . . ?
 P21A O23A W8A 129.2(6) . . ?
 W6A O24A W5A 91.1(3) . . ?
 P21A O24A W5A 128.4(6) . . ?
 P21A O24A W6A 130.2(7) . . ?
 W3A O25A W4A 90.8(4) . . ?
 P21A O25A W3A 127.3(7) . . ?
 P21A O25A W4A 127.7(7) . . ?
 O33A P31A O32A 106.1(6) . . ?
 O33A P31A O34A 110.9(6) . . ?
 O33A P31A O35A 111.8(6) . . ?
 O34A P31A O32A 106.4(6) . . ?
 O34A P31A O35A 112.8(7) . . ?
 O35A P31A O32A 108.5(6) . . ?
 W15A O32A W16A 90.7(4) . . ?
 W15A O32A W17A 90.5(4) . . ?
 W16A O32A W17A 90.1(4) . . ?
 P31A O32A W15A 125.9(6) . . ?
 P31A O32A W16A 124.5(6) . . ?
 P31A O32A W17A 124.5(6) . . ?
 W13A O33A W14A 90.4(4) . . ?
 P31A O33A W13A 129.3(6) . . ?
 P31A O33A W14A 128.7(6) . . ?
 W12A O34A W11A 90.8(4) . . ?
 P31A O34A W11A 127.1(6) . . ?
 P31A O34A W12A 129.7(7) . . ?
 W9A O35A W10A 90.6(4) . . ?
 P31A O35A W9A 127.7(6) . . ?
 P31A O35A W10A 126.8(6) . . ?
 W2A O41A W1A 120.8(7) . . ?
 W1A O44A W8A 150.5(7) . . ?
 W1A O45A W3A 146.1(9) . . ?
 W2A O46A W4A 148.8(7) . . ?
 W2A O47A W5A 150.5(7) . . ?
 W8A O48A W7A 122.6(6) . . ?
 W3A O49A W8A 153.3(7) . . ?
 W4A O50A W3A 122.3(6) . . ?
 W5A O51A W4A 156.1(7) . . ?
 W5A O52A W6A 122.1(5) . . ?
 W6A O53A W7A 162.8(7) . . ?
 W3A O60A W9A 159.0(8) . . ?
 W10A O61A W4A 162.5(7) . . ?
 W5A O62A W11A 167.1(7) . . ?
 W12A O63A W6A 166.6(7) . . ?
 W7A O64A W13A 167.7(7) . . ?
 W14A O65A W8A 166.7(9) . . ?
 W9A O66A W14A 152.6(8) . . ?
 W10A O67A W9A 124.4(6) . . ?
 W11A O68A W10A 152.2(7) . . ?
 W12A O69A W11A 123.4(6) . . ?
 W12A O70A W13A 155.8(7) . . ?
 W14A O71A W13A 123.3(7) . . ?
 W16A O78A W9A 147.6(7) . . ?
 W10A O79A W17A 149.1(7) . . ?
 W17A O80A W11A 153.3(8) . . ?
 W15A O81A W12A 148.0(8) . . ?
 W15A O82A W13A 148.0(7) . . ?
 W16A O83A W14A 150.6(9) . . ?
 W17A O84A W16A 123.1(6) . . ?
 W17A O85A W15A 122.9(6) . . ?
 W16A O86A W15A 124.1(7) . . ?
 O14B W1B O22B 80.6(4) . . ?
 O41B W1B O14B 87.8(6) . . ?
 O41B W1B O22B 72.8(4) . . ?
 O42B W1B O14B 93.8(6) . . ?
 O42B W1B O22B 168.3(6) . . ?
 O42B W1B O41B 96.8(7) . . ?
 O42B W1B O44B 102.2(7) . . ?
 O42B W1B O45B 102.6(6) . . ?
 O44B W1B O14B 86.7(5) . . ?
 O44B W1B O22B 87.8(4) . . ?
 O44B W1B O41B 160.5(5) . . ?
 O45B W1B O14B 163.6(5) . . ?
 O45B W1B O22B 83.5(5) . . ?
 O45B W1B O41B 91.5(6) . . ?
 O45B W1B O44B 88.5(6) . . ?
 O18B W2B O22B 80.8(5) . . ?
 O41B W2B O18B 88.4(6) . . ?
 O41B W2B O22B 71.6(4) . . ?
 O43B W2B O18B 94.5(6) . . ?
 O43B W2B O22B 168.2(5) . . ?
 O43B W2B O41B 97.6(6) . . ?
 O43B W2B O46B 101.5(6) . . ?
 O43B W2B O47B 102.7(6) . . ?
 O46B W2B O18B 163.9(5) . . ?
 O46B W2B O22B 83.8(4) . . ?
 O46B W2B O41B 91.1(6) . . ?
 O46B W2B O47B 89.5(6) . . ?
 O47B W2B O18B 85.3(5) . . ?
 O47B W2B O22B 87.7(5) . . ?
 O47B W2B O41B 159.1(5) . . ?
 O45B W3B O25B 79.8(4) . . ?
 O49B W3B O25B 84.0(4) . . ?
 O49B W3B O45B 84.0(5) . . ?
 O49B W3B O50B 155.8(5) . . ?
 O50B W3B O25B 72.5(4) . . ?
 O50B W3B O45B 85.9(5) . . ?
 O54B W3B O25B 172.0(6) . . ?
 O54B W3B O45B 96.5(6) . . ?
 O54B W3B O49B 102.7(6) . . ?
 O54B W3B O50B 100.3(6) . . ?
 O54B W3B O60B 100.5(6) . . ?
 O60B W3B O25B 83.4(5) . . ?
 O60B W3B O45B 163.0(5) . . ?
 O60B W3B O49B 92.2(5) . . ?
 O60B W3B O50B 91.1(5) . . ?
 O46B W4B O25B 80.9(4) . . ?
 O50B W4B O25B 73.8(5) . . ?
 O50B W4B O46B 86.0(5) . . ?
 O51B W4B O25B 84.1(4) . . ?
 O51B W4B O46B 86.2(5) . . ?
 O51B W4B O50B 157.5(5) . . ?
 O55B W4B O25B 172.2(6) . . ?
 O55B W4B O46B 95.7(6) . . ?
 O55B W4B O50B 99.0(7) . . ?
 O55B W4B O51B 102.8(6) . . ?
 O55B W4B O61B 99.4(6) . . ?
 O61B W4B O25B 84.1(4) . . ?
 O61B W4B O46B 164.9(5) . . ?
 O61B W4B O50B 91.6(5) . . ?
 O61B W4B O51B 90.5(5) . . ?
 O47B W5B O24B 79.3(4) . . ?
 O51B W5B O24B 83.1(4) . . ?
 O51B W5B O47B 85.3(5) . . ?
 O51B W5B O52B 155.6(5) . . ?
 O51B W5B O62B 85.8(5) . . ?
 O52B W5B O24B 72.6(5) . . ?
 O52B W5B O47B 90.6(5) . . ?
 O56B W5B O24B 172.0(6) . . ?
 O56B W5B O47B 98.0(6) . . ?
 O56B W5B O51B 104.3(7) . . ?
 O56B W5B O52B 100.0(7) . . ?
 O56B W5B O62B 98.8(6) . . ?
 O62B W5B O24B 84.7(4) . . ?
 O62B W5B O47B 162.4(5) . . ?
 O62B W5B O52B 91.3(5) . . ?
 O19B W6B O24B 82.0(4) . . ?
 O52B W6B O19B 85.6(5) . . ?
 O52B W6B O24B 75.0(5) . . ?
 O53B W6B O19B 87.2(5) . . ?
 O53B W6B O24B 83.1(4) . . ?
 O53B W6B O52B 157.7(5) . . ?
 O57B W6B O19B 94.9(6) . . ?
 O57B W6B O24B 172.6(5) . . ?
 O57B W6B O52B 98.1(7) . . ?
 O57B W6B O53B 103.5(6) . . ?
 O57B W6B O63B 99.5(5) . . ?
 O63B W6B O19B 165.4(5) . . ?
 O63B W6B O24B 83.4(4) . . ?
 O63B W6B O52B 89.9(5) . . ?
 O63B W6B O53B 91.8(5) . . ?
 O15B W7B O23B 80.4(4) . . ?
 O48B W7B O15B 83.9(5) . . ?
 O48B W7B O23B 73.3(5) . . ?
 O53B W7B O15B 88.1(5) . . ?
 O53B W7B O23B 83.8(4) . . ?
 O53B W7B O48B 156.6(5) . . ?
 O58B W7B O15B 96.6(6) . . ?
 O58B W7B O23B 174.3(6) . . ?
 O58B W7B O48B 101.7(7) . . ?
 O58B W7B O53B 101.0(6) . . ?
 O58B W7B O64B 98.6(6) . . ?
 O64B W7B O15B 164.7(5) . . ?
 O64B W7B O23B 84.3(4) . . ?
 O64B W7B O48B 91.2(5) . . ?
 O64B W7B O53B 90.8(5) . . ?
 O44B W8B O23B 80.4(4) . . ?
 O48B W8B O23B 73.5(4) . . ?
 O48B W8B O44B 92.2(5) . . ?
 O49B W8B O23B 83.3(4) . . ?
 O49B W8B O44B 82.9(5) . . ?
 O49B W8B O48B 156.8(5) . . ?
 O59B W8B O23B 174.9(5) . . ?
 O59B W8B O44B 96.7(6) . . ?
 O59B W8B O48B 102.5(7) . . ?
 O59B W8B O49B 100.6(7) . . ?
 O59B W8B O65B 98.3(5) . . ?
 O65B W8B O23B 85.2(4) . . ?
 O65B W8B O44B 163.4(5) . . ?
 O65B W8B O48B 91.5(5) . . ?
 O65B W8B O49B 87.3(4) . . ?
 O60B W9B O35B 81.4(4) . . ?
 O60B W9B O78B 163.9(5) . . ?
 O66B W9B O35B 84.1(4) . . ?
 O66B W9B O60B 88.5(5) . . ?
 O66B W9B O67B 156.8(5) . . ?
 O66B W9B O78B 86.3(5) . . ?
 O67B W9B O35B 72.7(5) . . ?
 O67B W9B O60B 89.3(5) . . ?
 O67B W9B O78B 89.6(5) . . ?
 O72B W9B O35B 173.6(6) . . ?
 O72B W9B O60B 99.0(6) . . ?
 O72B W9B O66B 102.3(6) . . ?
 O72B W9B O67B 100.9(6) . . ?
 O72B W9B O78B 97.0(6) . . ?
 O78B W9B O35B 83.0(4) . . ?
 O61B W10B O35B 81.8(4) . . ?
 O67B W10B O35B 72.6(5) . . ?
 O67B W10B O61B 89.7(5) . . ?
 O68B W10B O35B 84.8(5) . . ?
 O68B W10B O61B 86.4(5) . . ?
 O68B W10B O67B 157.4(5) . . ?
 O68B W10B O79B 88.2(5) . . ?
 O77B W10B O35B 171.3(7) . . ?
 O77B W10B O61B 98.4(6) . . ?
 O77B W10B O67B 98.8(7) . . ?
 O77B W10B O68B 103.9(7) . . ?
 O77B W10B O79B 98.1(6) . . ?
 O79B W10B O35B 82.1(4) . . ?
 O79B W10B O61B 163.5(5) . . ?
 O79B W10B O67B 89.3(5) . . ?
 O62B W11B O34B 83.0(4) . . ?
 O62B W11B O68B 87.8(5) . . ?
 O62B W11B O69B 90.0(5) . . ?
 O62B W11B O80B 164.3(5) . . ?
 O68B W11B O34B 83.4(4) . . ?
 O68B W11B O80B 85.0(5) . . ?
 O69B W11B O34B 73.1(4) . . ?
 O69B W11B O68B 156.5(5) . . ?
 O69B W11B O80B 91.1(6) . . ?
 O73B W11B O34B 173.9(6) . . ?
 O73B W11B O62B 98.2(5) . . ?
 O73B W11B O68B 102.6(7) . . ?
 O73B W11B O69B 100.9(7) . . ?
 O73B W11B O80B 96.9(6) . . ?
 O80B W11B O34B 82.3(4) . . ?
 P12B N11B H11B 117.3 . . ?
 P16B N11B H11B 117.3 . . ?
 P16B N11B P12B 125.5(10) . . ?
 O13B P12B N11B 105.9(8) . . ?
 O13B P12B O14B 112.1(8) . . ?
 O13B P12B O15B 114.1(7) . . ?
 O14B P12B N11B 105.9(8) . . ?
 O15B P12B N11B 109.1(8) . . ?
 O15B P12B O14B 109.3(7) . . ?
 O63B W12B O34B 83.0(4) . . ?
 O63B W12B O70B 89.6(5) . . ?
 O63B W12B O81B 164.5(5) . . ?
 O69B W12B O34B 73.0(5) . . ?
 O69B W12B O63B 92.0(5) . . ?
 O69B W12B O70B 157.8(5) . . ?
 O69B W12B O81B 87.5(5) . . ?
 O70B W12B O34B 85.2(4) . . ?
 O70B W12B O81B 85.1(5) . . ?
 O74B W12B O34B 172.9(5) . . ?
 O74B W12B O63B 98.6(5) . . ?
 O74B W12B O69B 100.0(6) . . ?
 O74B W12B O70B 101.6(6) . . ?
 O74B W12B O81B 96.7(6) . . ?
 O81B W12B O34B 82.0(5) . . ?
 O64B W13B O33B 83.9(4) . . ?
 O64B W13B O82B 163.4(5) . . ?
 O70B W13B O33B 86.8(4) . . ?
 O70B W13B O64B 88.5(5) . . ?
 O70B W13B O71B 157.9(5) . . ?
 O70B W13B O82B 85.3(5) . . ?
 O71B W13B O33B 71.7(4) . . ?
 O71B W13B O64B 94.2(5) . . ?
 O71B W13B O82B 86.0(5) . . ?
 O75B W13B O33B 172.3(6) . . ?
 O75B W13B O64B 98.5(6) . . ?
 O75B W13B O70B 100.5(6) . . ?
 O75B W13B O71B 100.7(6) . . ?
 O75B W13B O82B 97.8(6) . . ?
 O82B W13B O33B 80.4(4) . . ?
 P12B O14B W1B 140.3(7) . . ?
 O65B W14B O33B 83.6(4) . . ?
 O65B W14B O83B 163.9(5) . . ?
 O66B W14B O33B 83.8(4) . . ?
 O66B W14B O65B 87.9(4) . . ?
 O66B W14B O71B 155.7(5) . . ?
 O66B W14B O83B 84.2(5) . . ?
 O71B W14B O33B 72.1(5) . . ?
 O71B W14B O65B 92.5(5) . . ?
 O71B W14B O83B 89.0(5) . . ?
 O76B W14B O33B 174.1(6) . . ?
 O76B W14B O65B 98.9(5) . . ?
 O76B W14B O66B 101.6(6) . . ?
 O76B W14B O71B 102.3(7) . . ?
 O76B W14B O83B 96.5(6) . . ?
 O83B W14B O33B 81.6(5) . . ?
 O81B W15B O32B 85.4(5) . . ?
 O81B W15B O85B 87.7(6) . . ?
 O81B W15B O86B 158.1(6) . . ?
 O82B W15B O32B 83.1(4) . . ?
 O82B W15B O81B 90.6(5) . . ?
 O82B W15B O85B 155.9(5) . . ?
 O82B W15B O86B 86.8(5) . . ?
 O85B W15B O32B 72.8(4) . . ?
 O86B W15B O32B 72.7(4) . . ?
 O86B W15B O85B 85.9(6) . . ?
 O89B W15B O32B 171.0(5) . . ?
 O89B W15B O81B 100.2(6) . . ?
 O89B W15B O82B 103.8(6) . . ?
 O89B W15B O85B 100.2(6) . . ?
 O89B W15B O86B 101.5(6) . . ?
 P12B O15B W7B 167.8(8) . . ?
 O17B P16B N11B 106.7(9) . . ?
 O17B P16B O18B 112.9(8) . . ?
 O17B P16B O19B 110.6(8) . . ?
 O18B P16B N11B 106.6(8) . . ?
 O19B P16B N11B 109.5(7) . . ?
 O19B P16B O18B 110.4(7) . . ?
 O78B W16B O32B 84.1(4) . . ?
 O78B W16B O86B 156.6(5) . . ?
 O83B W16B O32B 83.1(5) . . ?
 O83B W16B O78B 86.1(5) . . ?
 O83B W16B O86B 89.4(6) . . ?
 O84B W16B O32B 73.6(4) . . ?
 O84B W16B O78B 87.5(6) . . ?
 O84B W16B O83B 156.3(5) . . ?
 O84B W16B O86B 87.5(7) . . ?
 O86B W16B O32B 72.6(4) . . ?
 O87B W16B O32B 171.0(5) . . ?
 O87B W16B O78B 101.9(6) . . ?
 O87B W16B O83B 103.9(6) . . ?
 O87B W16B O84B 99.7(6) . . ?
 O87B W16B O86B 101.5(6) . . ?
 O79B W17B O32B 83.4(4) . . ?
 O79B W17B O84B 88.6(6) . . ?
 O80B W17B O32B 84.4(5) . . ?
 O80B W17B O79B 85.8(6) . . ?
 O80B W17B O84B 157.0(5) . . ?
 O80B W17B O85B 88.8(7) . . ?
 O84B W17B O32B 72.8(4) . . ?
 O85B W17B O32B 74.1(5) . . ?
 O85B W17B O79B 157.3(5) . . ?
 O85B W17B O84B 87.8(7) . . ?
 O88B W17B O32B 170.8(6) . . ?
 O88B W17B O79B 103.8(7) . . ?
 O88B W17B O80B 101.6(7) . . ?
 O88B W17B O84B 101.5(7) . . ?
 O88B W17B O85B 98.8(7) . . ?
 P16B O18B W2B 140.8(8) . . ?
 P16B O19B W6B 170.5(8) . . ?
 O23B P21B O22B 108.4(5) . . ?
 O23B P21B O25B 110.4(6) . . ?
 O24B P21B O22B 108.5(6) . . ?
 O24B P21B O23B 111.9(6) . . ?
 O24B P21B O25B 111.4(6) . . ?
 O25B P21B O22B 106.0(6) . . ?
 W2B O22B W1B 94.8(4) . . ?
 P21B O22B W1B 125.5(6) . . ?
 P21B O22B W2B 125.2(5) . . ?
 W7B O23B W8B 90.4(3) . . ?
 P21B O23B W7B 128.2(6) . . ?
 P21B O23B W8B 129.8(6) . . ?
 W6B O24B W5B 90.2(3) . . ?
 P21B O24B W5B 128.3(6) . . ?
 P21B O24B W6B 130.2(6) . . ?
 W4B O25B W3B 90.8(4) . . ?
 P21B O25B W3B 127.2(6) . . ?
 P21B O25B W4B 127.4(6) . . ?
 O33B P31B O32B 107.3(6) . . ?
 O33B P31B O35B 110.8(6) . . ?
 O34B P31B O32B 108.1(6) . . ?
 O34B P31B O33B 112.2(6) . . ?
 O34B P31B O35B 112.7(6) . . ?
 O35B P31B O32B 105.4(6) . . ?
 W16B O32B W15B 90.4(3) . . ?
 W17B O32B W15B 90.3(3) . . ?
 W17B O32B W16B 90.0(3) . . ?
 P31B O32B W15B 123.4(6) . . ?
 P31B O32B W16B 126.2(6) . . ?
 P31B O32B W17B 125.7(6) . . ?
 W14B O33B W13B 91.1(4) . . ?
 P31B O33B W13B 126.7(6) . . ?
 P31B O33B W14B 128.9(6) . . ?
 W12B O34B W11B 90.3(3) . . ?
 P31B O34B W11B 127.6(6) . . ?
 P31B O34B W12B 128.5(6) . . ?
 W9B O35B W10B 91.6(4) . . ?
 P31B O35B W9B 128.7(6) . . ?
 P31B O35B W10B 127.0(6) . . ?
 W1B O41B W2B 120.5(6) . . ?
 W1B O44B W8B 151.1(7) . . ?
 W1B O45B W3B 148.4(7) . . ?
 W2B O46B W4B 147.3(7) . . ?
 W2B O47B W5B 150.1(7) . . ?
 W8B O48B W7B 122.8(6) . . ?
 W8B O49B W3B 156.1(7) . . ?
 W4B O50B W3B 122.2(6) . . ?
 W4B O51B W5B 154.1(6) . . ?
 W6B O52B W5B 122.1(6) . . ?
 W6B O53B W7B 160.3(6) . . ?
 W3B O60B W9B 162.1(8) . . ?
 W4B O61B W10B 162.5(8) . . ?
 W11B O62B W5B 165.9(7) . . ?
 W6B O63B W12B 166.9(7) . . ?
 W7B O64B W13B 168.2(7) . . ?
 W8B O65B W14B 166.5(6) . . ?
 W14B O66B W9B 153.3(6) . . ?
 W10B O67B W9B 123.1(6) . . ?
 W10B O68B W11B 151.6(7) . . ?
 W11B O69B W12B 123.5(6) . . ?
 W13B O70B W12B 154.1(7) . . ?
 W13B O71B W14B 124.7(6) . . ?
 W16B O78B W9B 148.5(7) . . ?
 W10B O79B W17B 150.2(7) . . ?
 W17B O80B W11B 151.2(7) . . ?
 W15B O81B W12B 146.3(7) . . ?
 W15B O82B W13B 148.7(7) . . ?
 W16B O83B W14B 153.0(7) . . ?
 W16B O84B W17B 123.5(6) . . ?
 W17B O85B W15B 122.7(6) . . ?
 W15B O86B W16B 124.3(6) . . ?

loop_
  _geom_hbond_atom_site_label_D
  _geom_hbond_atom_site_label_H
  _geom_hbond_atom_site_label_A
  _geom_hbond_distance_DH
  _geom_hbond_distance_HA
  _geom_hbond_distance_DA
  _geom_hbond_angle_DHA
  _geom_hbond_site_symmetry_A
  _geom_hbond_publ_flag
 N11B H11B O13A 0.88 1.87 2.70(2) 158.0 . yes

loop_
  _geom_torsion_atom_site_label_1
  _geom_torsion_atom_site_label_2
  _geom_torsion_atom_site_label_3
  _geom_torsion_atom_site_label_4
  _geom_torsion
  _geom_torsion_site_symmetry_1
  _geom_torsion_site_symmetry_2
  _geom_torsion_site_symmetry_3
  _geom_torsion_site_symmetry_4
  _geom_torsion_publ_flag
 N11A P12A O14A W1A -123.2(12) . . . . ?
 N11A P12A O15A W7A -113(4) . . . . ?
 N11A P16A O18A W2A 117.8(13) . . . . ?
 P12A N11A P16A O17A 175.9(11) . . . . ?
 P12A N11A P16A O18A -63.9(13) . . . . ?
 P12A N11A P16A O19A 54.7(14) . . . . ?
 O13A P12A O14A W1A 120.4(12) . . . . ?
 O13A P12A O15A W7A 8(5) . . . . ?
 O14A W1A O44A W8A 131.8(13) . . . . ?
 O14A W1A O45A W3A -48(3) . . . . ?
 O14A P12A O15A W7A 136(4) . . . . ?
 O15A W7A O53A W6A 44(2) . . . . ?
 O15A W7A O64A W13A -89(4) . . . . ?
 O15A P12A O14A W1A -7.4(15) . . . . ?
 P16A N11A P12A O13A -176.9(12) . . . . ?
 P16A N11A P12A O14A 63.0(13) . . . . ?
 P16A N11A P12A O15A -53.3(14) . . . . ?
 O17A P16A O18A W2A -127.0(13) . . . . ?
 O18A W2A O46A W4A 41(3) . . . . ?
 O18A W2A O47A W5A -138.9(17) . . . . ?
 O19A W6A O53A W7A -45(2) . . . . ?
 O19A W6A O63A W12A 89(4) . . . . ?
 O19A P16A O18A W2A -0.5(16) . . . . ?
 O22A W1A O44A W8A 52.7(13) . . . . ?
 O22A W1A O45A W3A -60.9(13) . . . . ?
 O22A W2A O46A W4A 60.2(16) . . . . ?
 O22A W2A O47A W5A -60.1(16) . . . . ?
 O22A P21A O23A W7A 66.9(9) . . . . ?
 O22A P21A O23A W8A -61.8(9) . . . . ?
 O22A P21A O24A W5A 65.2(9) . . . . ?
 O22A P21A O24A W6A -69.6(9) . . . . ?
 O22A P21A O25A W3A 64.1(10) . . . . ?
 O22A P21A O25A W4A -63.4(9) . . . . ?
 O23A W7A O53A W6A -38(2) . . . . ?
 O23A W7A O64A W13A -87(4) . . . . ?
 O23A W8A O48A W7A 2.1(7) . . . . ?
 O23A P21A O22A W1A 54.8(9) . . . . ?
 O23A P21A O22A W2A -176.8(6) . . . . ?
 O23A P21A O24A W5A -174.8(7) . . . . ?
 O23A P21A O24A W6A 50.4(10) . . . . ?
 O23A P21A O25A W3A -54.8(10) . . . . ?
 O23A P21A O25A W4A 177.6(7) . . . . ?
 O24A W5A O51A W4A -47.1(18) . . . . ?
 O24A W5A O52A W6A -2.5(6) . . . . ?
 O24A W5A O62A W11A -73(3) . . . . ?
 O24A W6A O53A W7A 37(2) . . . . ?
 O24A W6A O63A W12A 87(3) . . . . ?
 O24A P21A O22A W1A 175.7(7) . . . . ?
 O24A P21A O22A W2A -55.9(9) . . . . ?
 O24A P21A O23A W7A -51.3(9) . . . . ?
 O24A P21A O23A W8A 180.0(7) . . . . ?
 O24A P21A O25A W3A -179.5(7) . . . . ?
 O24A P21A O25A W4A 52.9(10) . . . . ?
 O25A W3A O49A W8A -53.2(16) . . . . ?
 O25A W4A O50A W3A 7.2(7) . . . . ?
 O25A W4A O51A W5A 48.4(18) . . . . ?
 O25A P21A O22A W1A -64.5(9) . . . . ?
 O25A P21A O22A W2A 63.8(9) . . . . ?
 O25A P21A O23A W7A -176.4(7) . . . . ?
 O25A P21A O23A W8A 54.9(9) . . . . ?
 O25A P21A O24A W5A -50.7(10) . . . . ?
 O25A P21A O24A W6A 174.6(7) . . . . ?
 O32A W15A O81A W12A -64.0(14) . . . . ?
 O32A W15A O82A W13A 62.5(14) . . . . ?
 O32A W16A O83A W14A -58.2(15) . . . . ?
 O32A W16A O86A W15A -0.9(9) . . . . ?
 O32A W17A O80A W11A 57.8(19) . . . . ?
 O32A P31A O33A W13A -64.9(9) . . . . ?
 O32A P31A O33A W14A 67.0(9) . . . . ?
 O32A P31A O34A W11A -66.6(9) . . . . ?
 O32A P31A O34A W12A 64.0(9) . . . . ?
 O32A P31A O35A W9A -63.3(9) . . . . ?
 O32A P31A O35A W10A 63.2(9) . . . . ?
 O33A W14A O65A W8A -74(3) . . . . ?
 O33A P31A O32A W15A 59.8(8) . . . . ?
 O33A P31A O32A W16A -61.2(8) . . . . ?
 O33A P31A O32A W17A -179.5(6) . . . . ?
 O33A P31A O34A W11A 178.5(7) . . . . ?
 O33A P31A O34A W12A -50.9(10) . . . . ?
 O33A P31A O35A W9A 53.4(10) . . . . ?
 O33A P31A O35A W10A 179.9(7) . . . . ?
 O34A W11A O62A W5A 73(3) . . . . ?
 O34A W11A O68A W10A 54.0(15) . . . . ?
 O34A W12A O63A W6A -87(3) . . . . ?
 O34A W12A O69A W11A -2.9(6) . . . . ?
 O34A W12A O70A W13A -50.4(16) . . . . ?
 O34A P31A O32A W15A -58.3(9) . . . . ?
 O34A P31A O32A W16A -179.3(7) . . . . ?
 O34A P31A O32A W17A 62.4(8) . . . . ?
 O34A P31A O33A W13A 50.2(10) . . . . ?
 O34A P31A O33A W14A -177.9(7) . . . . ?
 O34A P31A O35A W9A 179.1(7) . . . . ?
 O34A P31A O35A W10A -54.3(10) . . . . ?
 O35A W9A O66A W14A 51.9(15) . . . . ?
 O35A W10A O61A W4A -73(3) . . . . ?
 O35A W10A O67A W9A -3.0(8) . . . . ?
 O35A W10A O79A W17A 56.2(15) . . . . ?
 O35A P31A O32A W15A -179.9(6) . . . . ?
 O35A P31A O32A W16A 59.1(9) . . . . ?
 O35A P31A O32A W17A -59.2(8) . . . . ?
 O35A P31A O33A W13A 176.9(7) . . . . ?
 O35A P31A O33A W14A -51.1(10) . . . . ?
 O35A P31A O34A W11A 52.3(10) . . . . ?
 O35A P31A O34A W12A -177.1(7) . . . . ?
 O41A W1A O44A W8A 67(2) . . . . ?
 O41A W1A O45A W3A -131.6(13) . . . . ?
 O41A W2A O46A W4A 131.2(17) . . . . ?
 O41A W2A O47A W5A -76(2) . . . . ?
 O42A W1A O44A W8A -133.6(14) . . . . ?
 O42A W1A O45A W3A 130.0(14) . . . . ?
 O43A W2A O46A W4A -127.9(17) . . . . ?
 O43A W2A O47A W5A 125.5(17) . . . . ?
 O44A W1A O45A W3A 27.6(13) . . . . ?
 O44A W8A O48A W7A 81.3(8) . . . . ?
 O45A W1A O44A W8A -32.3(13) . . . . ?
 O45A W3A O49A W8A 28.5(16) . . . . ?
 O46A W2A O47A W5A 24.6(17) . . . . ?
 O46A W4A O50A W3A 88.5(8) . . . . ?
 O46A W4A O51A W5A -32.9(18) . . . . ?
 O47A W2A O46A W4A -26.4(17) . . . . ?
 O47A W5A O51A W4A 32.0(18) . . . . ?
 O47A W5A O52A W6A -80.2(7) . . . . ?
 O47A W5A O62A W11A -48(4) . . . . ?
 O48A W7A O53A W6A -25(3) . . . . ?
 O48A W7A O64A W13A -161(4) . . . . ?
 O49A W8A O48A W7A 0(2) . . . . ?
 O50A W3A O49A W8A -45(3) . . . . ?
 O50A W4A O51A W5A 33(3) . . . . ?
 O51A W4A O50A W3A 23.2(19) . . . . ?
 O51A W5A O52A W6A -3.8(18) . . . . ?
 O51A W5A O62A W11A 11(3) . . . . ?
 O52A W5A O51A W4A -46(3) . . . . ?
 O52A W5A O62A W11A -146(3) . . . . ?
 O52A W6A O53A W7A 27(3) . . . . ?
 O52A W6A O63A W12A 160(3) . . . . ?
 O53A W6A O63A W12A 4(3) . . . . ?
 O53A W7A O64A W13A -6(4) . . . . ?
 O54A W3A O49A W8A 122.1(16) . . . . ?
 O55A W4A O50A W3A -178.2(9) . . . . ?
 O55A W4A O51A W5A -125.2(18) . . . . ?
 O56A W5A O51A W4A 129.9(18) . . . . ?
 O56A W5A O52A W6A -179.5(7) . . . . ?
 O56A W5A O62A W11A 114(3) . . . . ?
 O57A W6A O53A W7A -140(2) . . . . ?
 O57A W6A O63A W12A -99(3) . . . . ?
 O58A W7A O53A W6A 139(2) . . . . ?
 O58A W7A O64A W13A 96(4) . . . . ?
 O59A W8A O48A W7A 177.3(9) . . . . ?
 O60A W3A O49A W8A -137.4(16) . . . . ?
 O60A W9A O66A W14A 134.0(15) . . . . ?
 O61A W4A O50A W3A -77.4(8) . . . . ?
 O61A W4A O51A W5A 133.9(18) . . . . ?
 O61A W10A O67A W9A 79.4(9) . . . . ?
 O61A W10A O79A W17A 40(3) . . . . ?
 O62A W5A O51A W4A -132.8(18) . . . . ?
 O62A W5A O52A W6A 82.3(7) . . . . ?
 O62A W11A O68A W10A 138.4(15) . . . . ?
 O63A W6A O53A W7A 121(2) . . . . ?
 O63A W12A O69A W11A 79.6(7) . . . . ?
 O63A W12A O70A W13A -133.5(16) . . . . ?
 O64A W7A O53A W6A -120(2) . . . . ?
 O65A W8A O48A W7A -82.0(8) . . . . ?
 O66A W14A O65A W8A 10(3) . . . . ?
 O67A W9A O66A W14A 47(3) . . . . ?
 O67A W10A O61A W4A -145(3) . . . . ?
 O67A W10A O79A W17A 128.8(15) . . . . ?
 O68A W10A O61A W4A 12(3) . . . . ?
 O68A W10A O67A W9A -6(2) . . . . ?
 O68A W10A O79A W17A -27.9(15) . . . . ?
 O68A W11A O62A W5A -12(3) . . . . ?
 O69A W11A O62A W5A 144(3) . . . . ?
 O69A W11A O68A W10A 53(2) . . . . ?
 O69A W12A O63A W6A -160(3) . . . . ?
 O69A W12A O70A W13A -45(2) . . . . ?
 O70A W12A O63A W6A -3(3) . . . . ?
 O70A W12A O69A W11A -8.6(17) . . . . ?
 O71A W14A O65A W8A -147(3) . . . . ?
 O72A W9A O66A W14A -128.2(15) . . . . ?
 O73A W11A O62A W5A -115(3) . . . . ?
 O73A W11A O68A W10A -123.9(16) . . . . ?
 O74A W12A O63A W6A 101(3) . . . . ?
 O74A W12A O69A W11A -179.8(7) . . . . ?
 O74A W12A O70A W13A 126.2(16) . . . . ?
 O76A W14A O65A W8A 110(3) . . . . ?
 O77A W10A O61A W4A 113(3) . . . . ?
 O77A W10A O67A W9A 179.4(9) . . . . ?
 O77A W10A O79A W17A -129.7(15) . . . . ?
 O78A W9A O66A W14A -30.3(15) . . . . ?
 O78A W16A O83A W14A 25.9(16) . . . . ?
 O78A W16A O86A W15A -4(3) . . . . ?
 O79A W10A O61A W4A -56(4) . . . . ?
 O79A W10A O67A W9A -86.4(9) . . . . ?
 O79A W17A O80A W11A -27.8(19) . . . . ?
 O80A W11A O62A W5A 48(4) . . . . ?
 O80A W11A O68A W10A -27.3(15) . . . . ?
 O81A W12A O63A W6A -77(4) . . . . ?
 O81A W12A O69A W11A -83.0(8) . . . . ?
 O81A W12A O70A W13A 29.6(16) . . . . ?
 O81A W15A O82A W13A -20.5(14) . . . . ?
 O82A W15A O81A W12A 18.9(15) . . . . ?
 O83A W14A O65A W8A -54(4) . . . . ?
 O83A W16A O86A W15A 82.8(11) . . . . ?
 O84A W16A O83A W14A -53(3) . . . . ?
 O84A W16A O86A W15A -74.9(11) . . . . ?
 O84A W17A O80A W11A 49(3) . . . . ?
 O85A W15A O81A W12A -137.7(15) . . . . ?
 O85A W15A O82A W13A 64(2) . . . . ?
 O85A W17A O80A W11A 130.8(19) . . . . ?
 O86A W15A O81A W12A -66(2) . . . . ?
 O86A W15A O82A W13A 135.0(15) . . . . ?
 O86A W16A O83A W14A -131.0(16) . . . . ?
 O87A W16A O83A W14A 130.6(16) . . . . ?
 O87A W16A O86A W15A -175.3(11) . . . . ?
 O88A W17A O80A W11A -127.1(19) . . . . ?
 O89A W15A O81A W12A 123.3(16) . . . . ?
 O89A W15A O82A W13A -124.9(14) . . . . ?
 N11B P12B O14B W1B -117.3(12) . . . . ?
 N11B P12B O15B W7B -101(5) . . . . ?
 N11B P16B O18B W2B 115.3(13) . . . . ?
 P12B N11B P16B O17B 175.5(11) . . . . ?
 P12B N11B P16B O18B -63.7(13) . . . . ?
 P12B N11B P16B O19B 55.8(14) . . . . ?
 O13B P12B O14B W1B 127.7(11) . . . . ?
 O13B P12B O15B W7B 17(5) . . . . ?
 O14B W1B O41B W2B -85.9(8) . . . . ?
 O14B W1B O44B W8B 132.2(15) . . . . ?
 O14B W1B O45B W3B -49(3) . . . . ?
 O14B P12B O15B W7B 144(4) . . . . ?
 O15B W7B O53B W6B 45.2(19) . . . . ?
 O15B W7B O64B W13B -74(4) . . . . ?
 O15B P12B O14B W1B 0.1(14) . . . . ?
 P16B N11B P12B O13B -177.5(11) . . . . ?
 P16B N11B P12B O14B 63.4(13) . . . . ?
 P16B N11B P12B O15B -54.2(14) . . . . ?
 O17B P16B O18B W2B -127.9(12) . . . . ?
 O18B W2B O46B W4B 45(3) . . . . ?
 O18B W2B O47B W5B -136.6(15) . . . . ?
 O19B W6B O52B W5B 85.5(8) . . . . ?
 O19B W6B O53B W7B -46.9(19) . . . . ?
 O19B W6B O63B W12B 86(4) . . . . ?
 O19B P16B O18B W2B -3.5(16) . . . . ?
 O22B W1B O41B W2B -5.0(7) . . . . ?
 O22B W1B O44B W8B 51.4(15) . . . . ?
 O22B W1B O45B W3B -64.3(14) . . . . ?
 O22B W2B O46B W4B 62.2(12) . . . . ?
 O22B W2B O47B W5B -55.6(15) . . . . ?
 O22B P21B O23B W7B 69.3(8) . . . . ?
 O22B P21B O23B W8B -62.6(8) . . . . ?
 O22B P21B O24B W5B 64.4(8) . . . . ?
 O22B P21B O24B W6B -68.0(8) . . . . ?
 O22B P21B O25B W3B 63.5(8) . . . . ?
 O22B P21B O25B W4B -63.6(8) . . . . ?
 O23B W7B O53B W6B -35.4(19) . . . . ?
 O23B W7B O64B W13B -72(3) . . . . ?
 O23B W8B O48B W7B 2.3(6) . . . . ?
 O23B W8B O49B W3B 47.5(15) . . . . ?
 O23B W8B O65B W14B 73(2) . . . . ?
 O23B P21B O22B W1B 54.3(8) . . . . ?
 O23B P21B O22B W2B -176.8(6) . . . . ?
 O23B P21B O24B W5B -176.1(6) . . . . ?
 O23B P21B O24B W6B 51.6(9) . . . . ?
 O23B P21B O25B W3B -53.7(8) . . . . ?
 O23B P21B O25B W4B 179.2(6) . . . . ?
 O24B W5B O51B W4B -53.1(15) . . . . ?
 O24B W6B O52B W5B 2.6(7) . . . . ?
 O24B W6B O53B W7B 35.3(19) . . . . ?
 O24B W6B O63B W12B 83(3) . . . . ?
 O24B P21B O22B W1B 176.0(6) . . . . ?
 O24B P21B O22B W2B -55.0(8) . . . . ?
 O24B P21B O23B W7B -50.3(8) . . . . ?
 O24B P21B O23B W8B 177.8(6) . . . . ?
 O24B P21B O25B W3B -178.7(6) . . . . ?
 O24B P21B O25B W4B 54.2(8) . . . . ?
 O25B W3B O60B W9B -87(2) . . . . ?
 O25B W4B O50B W3B 7.4(6) . . . . ?
 O25B W4B O51B W5B 54.7(15) . . . . ?
 O25B W4B O61B W10B 82(2) . . . . ?
 O25B P21B O22B W1B -64.2(8) . . . . ?
 O25B P21B O22B W2B 64.7(8) . . . . ?
 O25B P21B O23B W7B -175.0(6) . . . . ?
 O25B P21B O23B W8B 53.2(8) . . . . ?
 O25B P21B O24B W5B -52.0(8) . . . . ?
 O25B P21B O24B W6B 175.7(6) . . . . ?
 O32B W15B O82B W13B 64.9(13) . . . . ?
 O32B W16B O83B W14B -56.3(17) . . . . ?
 O32B W16B O84B W17B -2.6(8) . . . . ?
 O32B P31B O33B W13B -66.6(8) . . . . ?
 O32B P31B O33B W14B 62.5(9) . . . . ?
 O32B P31B O34B W11B -63.5(8) . . . . ?
 O32B P31B O34B W12B 64.9(8) . . . . ?
 O32B P31B O35B W9B -64.3(8) . . . . ?
 O32B P31B O35B W10B 66.0(8) . . . . ?
 O33B W13B O70B W12B 40.7(14) . . . . ?
 O33B W13B O71B W14B 5.4(6) . . . . ?
 O33B W14B O66B W9B -53.0(13) . . . . ?
 O33B P31B O32B W15B 61.8(8) . . . . ?
 O33B P31B O32B W16B -57.8(8) . . . . ?
 O33B P31B O32B W17B -179.4(7) . . . . ?
 O33B P31B O34B W11B 178.5(6) . . . . ?
 O33B P31B O34B W12B -53.1(8) . . . . ?
 O33B P31B O35B W9B 51.4(8) . . . . ?
 O33B P31B O35B W10B -178.3(6) . . . . ?
 O34B W11B O62B W5B 78(3) . . . . ?
 O34B P31B O32B W15B -59.3(8) . . . . ?
 O34B P31B O32B W16B -178.9(6) . . . . ?
 O34B P31B O32B W17B 59.4(8) . . . . ?
 O34B P31B O33B W13B 51.9(8) . . . . ?
 O34B P31B O33B W14B -179.0(6) . . . . ?
 O34B P31B O35B W9B 178.0(6) . . . . ?
 O34B P31B O35B W10B -51.6(8) . . . . ?
 O35B W9B O66B W14B 52.8(13) . . . . ?
 O35B W10B O68B W11B -56.8(14) . . . . ?
 O35B W10B O79B W17B 59.1(13) . . . . ?
 O35B P31B O32B W15B 179.9(6) . . . . ?
 O35B P31B O32B W16B 60.3(8) . . . . ?
 O35B P31B O32B W17B -61.3(8) . . . . ?
 O35B P31B O33B W13B 178.9(6) . . . . ?
 O35B P31B O33B W14B -52.1(9) . . . . ?
 O35B P31B O34B W11B 52.5(8) . . . . ?
 O35B P31B O34B W12B -179.0(6) . . . . ?
 O41B W1B O44B W8B 58(3) . . . . ?
 O41B W1B O45B W3B -136.8(14) . . . . ?
 O41B W2B O46B W4B 133.5(13) . . . . ?
 O41B W2B O47B W5B -63(2) . . . . ?
 O42B W1B O41B W2B -179.5(9) . . . . ?
 O42B W1B O44B W8B -134.7(15) . . . . ?
 O42B W1B O45B W3B 125.9(14) . . . . ?
 O43B W2B O46B W4B -128.5(13) . . . . ?
 O43B W2B O47B W5B 129.9(14) . . . . ?
 O44B W1B O41B W2B -12(2) . . . . ?
 O44B W1B O45B W3B 23.7(14) . . . . ?
 O44B W8B O48B W7B 81.6(7) . . . . ?
 O44B W8B O49B W3B -33.5(15) . . . . ?
 O44B W8B O65B W14B 43(4) . . . . ?
 O45B W1B O41B W2B 77.7(8) . . . . ?
 O45B W1B O44B W8B -32.1(15) . . . . ?
 O45B W3B O60B W9B -80(3) . . . . ?
 O46B W2B O47B W5B 28.2(15) . . . . ?
 O46B W4B O50B W3B 89.1(7) . . . . ?
 O46B W4B O51B W5B -26.5(15) . . . . ?
 O46B W4B O61B W10B 75(3) . . . . ?
 O47B W2B O46B W4B -25.6(13) . . . . ?
 O47B W5B O51B W4B 26.7(15) . . . . ?
 O48B W7B O53B W6B -25(3) . . . . ?
 O48B W7B O64B W13B -145(3) . . . . ?
 O48B W8B O49B W3B 45(2) . . . . ?
 O48B W8B O65B W14B 146(2) . . . . ?
 O49B W3B O60B W9B -3(2) . . . . ?
 O49B W8B O48B W7B 4.6(17) . . . . ?
 O49B W8B O65B W14B -11(2) . . . . ?
 O50B W3B O60B W9B -159(2) . . . . ?
 O50B W4B O51B W5B 43(2) . . . . ?
 O50B W4B O61B W10B 156(2) . . . . ?
 O51B W4B O50B W3B 19.2(17) . . . . ?
 O51B W4B O61B W10B -2(2) . . . . ?
 O52B W5B O51B W4B -54(2) . . . . ?
 O52B W6B O53B W7B 24(3) . . . . ?
 O52B W6B O63B W12B 158(3) . . . . ?
 O53B W6B O52B W5B 13.8(19) . . . . ?
 O53B W6B O63B W12B 0(3) . . . . ?
 O53B W7B O64B W13B 11(3) . . . . ?
 O54B W3B O60B W9B 100(2) . . . . ?
 O55B W4B O50B W3B -175.7(7) . . . . ?
 O55B W4B O51B W5B -121.5(16) . . . . ?
 O55B W4B O61B W10B -105(2) . . . . ?
 O56B W5B O51B W4B 123.8(16) . . . . ?
 O57B W6B O52B W5B 179.8(8) . . . . ?
 O57B W6B O53B W7B -141.3(19) . . . . ?
 O57B W6B O63B W12B -104(3) . . . . ?
 O58B W7B O53B W6B 141.5(19) . . . . ?
 O58B W7B O64B W13B 112(3) . . . . ?
 O59B W8B O48B W7B 179.0(7) . . . . ?
 O59B W8B O49B W3B -129.1(15) . . . . ?
 O59B W8B O65B W14B -111(3) . . . . ?
 O60B W9B O66B W14B 134.3(14) . . . . ?
 O61B W4B O50B W3B -75.9(7) . . . . ?
 O61B W4B O51B W5B 138.7(15) . . . . ?
 O61B W10B O68B W11B -138.9(14) . . . . ?
 O61B W10B O79B W17B 45(3) . . . . ?
 O62B W5B O51B W4B -138.2(16) . . . . ?
 O63B W6B O52B W5B -80.6(8) . . . . ?
 O63B W6B O53B W7B 118.5(19) . . . . ?
 O64B W7B O53B W6B -119.6(19) . . . . ?
 O64B W13B O70B W12B 124.7(15) . . . . ?
 O64B W13B O71B W14B -76.7(8) . . . . ?
 O65B W8B O48B W7B -82.2(7) . . . . ?
 O65B W8B O49B W3B 133.0(16) . . . . ?
 O65B W14B O66B W9B -136.7(13) . . . . ?
 O67B W9B O66B W14B 50(2) . . . . ?
 O67B W10B O68B W11B -58(2) . . . . ?
 O67B W10B O79B W17B 131.6(14) . . . . ?
 O68B W10B O79B W17B -25.9(14) . . . . ?
 O68B W11B O62B W5B -5(3) . . . . ?
 O69B W11B O62B W5B 151(3) . . . . ?
 O70B W13B O71B W14B 19.7(18) . . . . ?
 O71B W13B O70B W12B 27(2) . . . . ?
 O71B W14B O66B W9B -45(2) . . . . ?
 O72B W9B O66B W14B -126.9(14) . . . . ?
 O73B W11B O62B W5B -108(3) . . . . ?
 O75B W13B O70B W12B -136.9(14) . . . . ?
 O75B W13B O71B W14B -176.2(8) . . . . ?
 O76B W14B O66B W9B 124.6(13) . . . . ?
 O77B W10B O68B W11B 123.3(14) . . . . ?
 O77B W10B O79B W17B -129.7(14) . . . . ?
 O78B W9B O66B W14B -30.5(13) . . . . ?
 O78B W16B O83B W14B 28.2(18) . . . . ?
 O78B W16B O84B W17B -87.2(10) . . . . ?
 O79B W10B O68B W11B 25.4(14) . . . . ?
 O80B W11B O62B W5B 57(4) . . . . ?
 O81B W15B O82B W13B -20.5(14) . . . . ?
 O82B W13B O70B W12B -39.9(14) . . . . ?
 O82B W13B O71B W14B 86.6(8) . . . . ?
 O83B W14B O66B W9B 29.2(13) . . . . ?
 O83B W16B O84B W17B -13(2) . . . . ?
 O84B W16B O83B W14B -46(3) . . . . ?
 O85B W15B O82B W13B 65(2) . . . . ?
 O86B W15B O82B W13B 137.8(14) . . . . ?
 O86B W16B O83B W14B -128.8(18) . . . . ?
 O86B W16B O84B W17B 70.0(10) . . . . ?
 O87B W16B O83B W14B 129.4(18) . . . . ?
 O87B W16B O84B W17B 171.2(10) . . . . ?
 O89B W15B O82B W13B -121.1(13) . . . . ?

_smtbx_masks_special_details       ?
loop_
  _smtbx_masks_void_nr
  _smtbx_masks_void_average_x
  _smtbx_masks_void_average_y
  _smtbx_masks_void_average_z
  _smtbx_masks_void_volume
  _smtbx_masks_void_count_electrons
  _smtbx_masks_void_content
 1 -0.651 -0.692 -0.914 4419.8 1071.5 '24 K,140 H2O'

_smtbx_masks_void_probe_radius     1.2
_smtbx_masks_void_truncation_radius  1.2
_shelx_res_file
;
TITL wsaalo_a.res in P-1
    wsaalo.res
    created by SHELXL-2018/3 at 13:49:22 on 03-Feb-2023
REM Old TITL WSAALO in P-1
REM SHELXT solution in P-1: R1 0.160, Rweak 0.011, Alpha 0.047
REM <I/s> 0.000 for 0 systematic absences, Orientation as input
REM Formula found by SHELXT: N17 O113 P8 W34
CELL 1.54184 13.7612 23.2229 27.6812 98.146 94.634 93.986
ZERR 4 0.0002 0.0003 0.0003 0.001 0.001 0.001
LATT 1
SFAC H K N O P W
UNIT 284 24 4 392 16 68
ISOR 0.005 0.01 O59A

L.S. 6 0 0
PLAN  113
SIZE 0.03 0.1 0.15
TEMP -153(2)
CONF
HTAB N11B O13A
BOND
list 3
MORE -1
BOND $H
ABIN
fmap 2 53
acta
OMIT 1 -3 4
OMIT 2 -1 3
OMIT 7 3 0
REM <olex2.extras>
REM <HklSrc "%.\\WSAALO.hkl">
REM </olex2.extras>

WGHT    0.113900  137.566589
FVAR       0.04092
W1A   6    1.010287    0.867831    0.466757    11.00000    0.03929    0.09140 =
         0.04302    0.00717   -0.00057   -0.01169
W2A   6    0.826398    0.931378    0.413644    11.00000    0.04615    0.05146 =
         0.05092   -0.00181    0.00766   -0.00552
W3A   6    1.154120    0.884019    0.361780    11.00000    0.03169    0.07254 =
         0.05690    0.01128    0.00218   -0.01472
W4A   6    0.971168    0.948047    0.308508    11.00000    0.04587    0.04494 =
         0.05948    0.01000    0.00781   -0.00803
W5A   6    0.721575    0.873545    0.288295    11.00000    0.03343    0.04231 =
         0.04987    0.00729    0.00384    0.00769
W6A   6    0.681721    0.742128    0.321907    11.00000    0.02536    0.03986 =
         0.04804    0.00371    0.00640    0.00022
W7A   6    0.885527    0.671568    0.379812    11.00000    0.03485    0.05433 =
         0.05539    0.02245    0.01255    0.00834
W8A   6    1.109648    0.739276    0.399611    11.00000    0.02988    0.08779 =
         0.05398    0.02908    0.00096    0.00745
W9A   6    1.213952    0.815349    0.237814    11.00000    0.03185    0.07279 =
         0.05963    0.01961    0.01318   -0.00400
W10A  6    1.029820    0.879330    0.184458    11.00000    0.04966    0.05418 =
         0.05265    0.01941    0.01014   -0.00049
N11A  3    0.728234    0.783567    0.482364    11.00000    0.04641    0.05797 =
         0.05311    0.00532    0.03071   -0.00144
AFIX  43
H11A  1    0.690702    0.774097    0.504769    11.00000   -1.20000
AFIX   0
W11A  6    0.781972    0.804436    0.164579    11.00000    0.03925    0.05716 =
         0.04296    0.01015   -0.00002    0.00926
W12A  6    0.739793    0.671724    0.198596    11.00000    0.03380    0.04711 =
         0.04897   -0.00153    0.00458    0.00099
P12A  5    0.841071    0.763534    0.485837    11.00000    0.04389    0.08742 =
         0.05042    0.02007    0.01572    0.00836
O13A  4    0.853290    0.727943    0.528551    11.00000    0.04638    0.10861 =
         0.06896    0.04766    0.01575    0.02475
W13A  6    0.942339    0.602192    0.255800    11.00000    0.04204    0.04324 =
         0.06693    0.01422    0.01701    0.01144
W14A  6    1.168244    0.670739    0.275117    11.00000    0.03100    0.07423 =
         0.06640    0.02739    0.01244    0.01652
O14A  4    0.905280    0.824471    0.495197    11.00000    0.03467    0.07227 =
         0.04642    0.00626   -0.00425   -0.00421
O15A  4    0.859987    0.729430    0.436236    11.00000    0.04788    0.05894 =
         0.04923    0.02604    0.01629    0.00789
W15A  6    0.934720    0.616474    0.123052    11.00000    0.06036    0.05914 =
         0.05979   -0.00269    0.01699    0.00877
P16A  5    0.679690    0.819790    0.440559    11.00000    0.03481    0.06132 =
         0.05376    0.00881    0.01478   -0.00079
W16A  6    1.163290    0.684892    0.142480    11.00000    0.04725    0.08492 =
         0.06248    0.01746    0.02416    0.02005
W17A  6    0.977811    0.749953    0.089452    11.00000    0.05220    0.07349 =
         0.04293    0.01113    0.01095    0.00786
O17A  4    0.572649    0.823548    0.450849    11.00000    0.02927    0.07362 =
         0.07630    0.00831    0.01939    0.00291
O18A  4    0.737037    0.878534    0.447875    11.00000    0.04229    0.06862 =
         0.05070   -0.00062    0.00678    0.00242
O19A  4    0.690363    0.787526    0.389755    11.00000    0.04676    0.03430 =
         0.05780   -0.00213    0.01029    0.00361
P21A  5    0.918126    0.813009    0.349058    11.00000    0.02743    0.05113 =
         0.03882    0.01308    0.00483   -0.00085
O22A  4    0.896947    0.845825    0.400979    11.00000    0.03364    0.05308 =
         0.04501    0.01532    0.00801    0.00244
O23A  4    0.960171    0.756287    0.354951    11.00000    0.01612    0.04637 =
         0.04474    0.01175   -0.00281    0.00143
O24A  4    0.819008    0.803034    0.316694    11.00000    0.02292    0.04577 =
         0.05051    0.00698   -0.00049    0.00297
O25A  4    0.992857    0.853929    0.328852    11.00000    0.03934    0.04520 =
         0.04766    0.01042    0.00959   -0.01915
P31A  5    0.981541    0.738683    0.215407    11.00000    0.03373    0.04710 =
         0.03739    0.00790    0.00753    0.00576
O32A  4    1.004075    0.708742    0.163701    11.00000    0.02456    0.04071 =
         0.05640    0.00599    0.01245    0.00639
O33A  4    1.010250    0.697290    0.251083    11.00000    0.02402    0.04332 =
         0.06062    0.01277    0.00468    0.00658
O34A  4    0.870979    0.744692    0.212299    11.00000    0.03766    0.04678 =
         0.04231    0.00820    0.00603   -0.00504
O35A  4    1.042227    0.797915    0.227497    11.00000    0.04068    0.03366 =
         0.05458    0.01780    0.00241   -0.00148
O41A  4    0.920707    0.928858    0.468246    11.00000    0.04699    0.08595 =
         0.05188    0.00247   -0.00914   -0.01692
O42A  4    1.076504    0.892931    0.521985    11.00000    0.04258    0.12286 =
         0.05996   -0.01762   -0.01434   -0.01656
O43A  4    0.777408    0.995517    0.433575    11.00000    0.05526    0.03898 =
         0.09371   -0.00580    0.01642   -0.00639
O44A  4    1.058805    0.796503    0.449000    11.00000    0.02971    0.08380 =
         0.04218    0.01859    0.00291   -0.01216
O45A  4    1.087014    0.899353    0.423898    11.00000    0.04279    0.08290 =
         0.06274    0.01510   -0.01451   -0.01140
O46A  4    0.917101    0.956825    0.373402    11.00000    0.04664    0.05194 =
         0.06778   -0.00246    0.00524   -0.01915
O47A  4    0.742820    0.902746    0.358069    11.00000    0.03867    0.06363 =
         0.04313   -0.00799    0.00241   -0.00330
O48A  4    1.016677    0.679322    0.409605    11.00000    0.05056    0.06140 =
         0.05083    0.02499    0.00701    0.01074
O49A  4    1.158347    0.807761    0.373356    11.00000    0.01984    0.09115 =
         0.05111    0.00993    0.00438    0.00277
O50A  4    1.095658    0.952628    0.343360    11.00000    0.05203    0.06285 =
         0.06647   -0.00836    0.01914   -0.03580
O51A  4    0.843043    0.915559    0.285423    11.00000    0.03994    0.05017 =
         0.05584    0.01212    0.00039    0.00404
O52A  4    0.635209    0.811134    0.300578    11.00000    0.02585    0.05395 =
         0.04918    0.00021   -0.00001   -0.00149
O53A  4    0.774476    0.695976    0.346499    11.00000    0.03848    0.05118 =
         0.04636    0.01485    0.01800    0.00516
O54A  4    1.261182    0.914589    0.387337    11.00000    0.03558    0.08282 =
         0.07273    0.01093   -0.00841   -0.02322
O55A  4    0.967163    1.018498    0.303249    11.00000    0.04561    0.05607 =
         0.10707    0.04133    0.00997   -0.01405
O56A  4    0.640312    0.919424    0.271928    11.00000    0.05328    0.04469 =
         0.05266    0.00178    0.00251    0.00324
O57A  4    0.573316    0.703227    0.326632    11.00000    0.03151    0.04761 =
         0.05560    0.00960    0.00685   -0.00235
O58A  4    0.836705    0.612558    0.401781    11.00000    0.05719    0.08544 =
         0.08088    0.03431    0.02334    0.00938
O59A  4    1.208073    0.727673    0.435756    11.00000    0.03569    0.11001 =
         0.07406    0.02075   -0.00282    0.01260
O60A  4    1.185508    0.863398    0.296122    11.00000    0.02852    0.05519 =
         0.07531    0.00598    0.00861   -0.01656
O61A  4    1.019750    0.919806    0.247613    11.00000    0.04449    0.05079 =
         0.05341    0.00793    0.01008    0.00461
O62A  4    0.737192    0.835072    0.225185    11.00000    0.03883    0.04526 =
         0.04283    0.00169    0.00655    0.02256
O63A  4    0.701230    0.712309    0.256369    11.00000    0.02781    0.03478 =
         0.05805   -0.01173    0.00220    0.00603
O64A  4    0.925813    0.635875    0.322863    11.00000    0.03489    0.05440 =
         0.06417    0.01002    0.00726    0.00949
O65A  4    1.136633    0.696153    0.339185    11.00000    0.02850    0.08094 =
         0.07043    0.03265   -0.01180    0.01046
O66A  4    1.209074    0.750340    0.270542    11.00000    0.02763    0.07442 =
         0.06670    0.01565    0.01321    0.00439
O67A  4    1.163486    0.872355    0.200115    11.00000    0.05122    0.06173 =
         0.06014    0.02154    0.00773   -0.02298
O68A  4    0.893148    0.858462    0.181106    11.00000    0.04680    0.06162 =
         0.04474    0.01279    0.01373    0.01207
O69A  4    0.702080    0.731556    0.163435    11.00000    0.03766    0.04407 =
         0.06605   -0.01245    0.00951   -0.00451
O70A  4    0.822228    0.632997    0.236512    11.00000    0.04537    0.03939 =
         0.05429   -0.00111    0.01154   -0.00079
O71A  4    1.080776    0.602250    0.269094    11.00000    0.05429    0.05802 =
         0.05657    0.01535    0.01261    0.02305
O72A  4    1.334352    0.836254    0.240751    11.00000    0.04872    0.07768 =
         0.07660    0.02382    0.02035   -0.01518
O73A  4    0.708981    0.838117    0.127842    11.00000    0.06688    0.08149 =
         0.06019    0.02794    0.00046    0.02496
O74A  4    0.640424    0.623399    0.181400    11.00000    0.03552    0.04745 =
         0.06229   -0.00385    0.01023    0.00280
O75A  4    0.909587    0.528645    0.258004    11.00000    0.06716    0.05385 =
         0.10728    0.03575    0.02194    0.02335
O76A  4    1.276507    0.646311    0.289613    11.00000    0.03788    0.11099 =
         0.08047    0.02419    0.01316    0.03605
O77A  4    1.033840    0.936085    0.152501    11.00000    0.08299    0.06634 =
         0.05704    0.02007    0.01731   -0.00078
O78A  4    1.203790    0.761386    0.176405    11.00000    0.04853    0.07098 =
         0.07293    0.03266    0.02536    0.01306
O79A  4    1.032762    0.822334    0.128596    11.00000    0.04368    0.07898 =
         0.05391    0.03061    0.00873   -0.00615
O80A  4    0.858853    0.768155    0.115000    11.00000    0.05957    0.07087 =
         0.03988    0.00116    0.01019    0.00189
O81A  4    0.817094    0.645015    0.143594    11.00000    0.05865    0.05880 =
         0.05350    0.00196    0.00778   -0.00409
O82A  4    0.964296    0.593401    0.185281    11.00000    0.04426    0.05390 =
         0.06174    0.01828    0.02182    0.01486
O83A  4    1.171616    0.657724    0.200946    11.00000    0.05170    0.08625 =
         0.03384    0.02334    0.01379    0.01552
O84A  4    1.106981    0.722983    0.090372    11.00000    0.05922    0.06657 =
         0.04468    0.01770    0.02331   -0.00077
O85A  4    0.929334    0.669201    0.074864    11.00000    0.05495    0.07047 =
         0.03298    0.00679    0.00531   -0.00474
O86A  4    1.074841    0.620429    0.115693    11.00000    0.09012    0.06746 =
         0.07125   -0.00606    0.04002    0.02665
O87A  4    1.263436    0.661413    0.118409    11.00000    0.07271    0.11872 =
         0.07033    0.01549    0.03782    0.03085
O88A  4    0.967090    0.771833    0.031216    11.00000    0.07711    0.10542 =
         0.03130    0.02384   -0.00001    0.01277
O89A  4    0.897813    0.553588    0.086500    11.00000    0.07127    0.07895 =
         0.07837   -0.02536    0.03800    0.01135

W1B   6    0.674839    0.574454    0.696753    11.00000    0.04779    0.04019 =
         0.04724   -0.00500    0.01118    0.00986
W2B   6    0.470131    0.598464    0.630233    11.00000    0.04480    0.04723 =
         0.04024   -0.00741    0.00659   -0.00350
W3B   6    0.542334    0.585254    0.808267    11.00000    0.05090    0.03420 =
         0.04610    0.00413    0.01038    0.00615
W4B   6    0.338106    0.609256    0.741994    11.00000    0.03889    0.04517 =
         0.04578   -0.00036    0.00963   -0.00746
W5B   6    0.336998    0.727879    0.666295    11.00000    0.03706    0.05715 =
         0.03828    0.00320   -0.00042    0.00568
W6B   6    0.543287    0.812289    0.664965    11.00000    0.04639    0.04309 =
         0.03616    0.00669    0.00887    0.00545
W7B   6    0.770232    0.786671    0.738266    11.00000    0.03312    0.04365 =
         0.04039   -0.00218    0.01123   -0.00158
W8B   6    0.770529    0.678569    0.806252    11.00000    0.03371    0.04613 =
         0.04395   -0.00135    0.00415    0.01240
W9B   6    0.471220    0.684724    0.915537    11.00000    0.04457    0.04538 =
         0.03760    0.00763    0.00868    0.00404
W10B  6    0.265740    0.708574    0.849317    11.00000    0.03206    0.05597 =
         0.04617    0.00516    0.01316    0.00114
W11B  6    0.266297    0.827463    0.774628    11.00000    0.03754    0.05686 =
         0.04708    0.00590    0.00616    0.01797
N11B  3    0.729149    0.689308    0.590022    11.00000    0.04613    0.05935 =
         0.04633   -0.00276    0.00754    0.00311
AFIX  43
H11B  1    0.763328    0.693447    0.565026    11.00000   -1.20000
AFIX   0
P12B  5    0.789686    0.675087    0.641151    11.00000    0.04073    0.06133 =
         0.04562   -0.00419    0.01420    0.00450
W12B  6    0.472528    0.913080    0.772157    11.00000    0.05282    0.03860 =
         0.04272    0.00736    0.01104    0.01358
W13B  6    0.697832    0.887733    0.845004    11.00000    0.03794    0.03770 =
         0.04104   -0.00350    0.01041   -0.00102
O13B  4    0.895616    0.675632    0.631149    11.00000    0.04151    0.06617 =
         0.04983   -0.00049    0.01501    0.00890
O14B  4    0.746631    0.612692    0.649139    11.00000    0.05080    0.05669 =
         0.03584    0.00032    0.00772    0.00835
W14B  6    0.697257    0.778611    0.913348    11.00000    0.03401    0.04830 =
         0.03613   -0.00037    0.00241    0.00729
W15B  6    0.490898    0.947764    0.908119    11.00000    0.05403    0.03981 =
         0.04407   -0.00051    0.01621    0.01223
O15B  4    0.769134    0.720387    0.684350    11.00000    0.04202    0.06718 =
         0.04936    0.00632    0.01711   -0.00214
P16B  5    0.611089    0.696226    0.582453    11.00000    0.04291    0.05540 =
         0.04583    0.00143    0.01003    0.00208
W16B  6    0.490610    0.838167    0.977957    11.00000    0.04639    0.05226 =
         0.03504   -0.00044    0.01183    0.00742
W17B  6    0.283655    0.860894    0.911383    11.00000    0.04116    0.05987 =
         0.05077    0.00034    0.01810    0.01754
O17B  4    0.591075    0.713562    0.532618    11.00000    0.06902    0.07816 =
         0.03379    0.00984    0.00745    0.01707
O18B  4    0.558836    0.636084    0.587097    11.00000    0.05304    0.06735 =
         0.04247    0.00883    0.01835    0.01295
O19B  4    0.583131    0.743595    0.622445    11.00000    0.04050    0.05976 =
         0.04248    0.00945    0.01115   -0.00711
P21B  5    0.553832    0.695473    0.732557    11.00000    0.03276    0.03530 =
         0.03220   -0.00223    0.00495    0.00300
O22B  4    0.580010    0.650353    0.689399    11.00000    0.02843    0.03603 =
         0.03492   -0.00371    0.01284   -0.00043
O23B  4    0.649444    0.722848    0.762026    11.00000    0.03285    0.02937 =
         0.03174   -0.01012    0.00556   -0.00304
O24B  4    0.495159    0.741351    0.711282    11.00000    0.02654    0.02957 =
         0.04444    0.00655    0.00737    0.00455
O25B  4    0.491618    0.660258    0.764631    11.00000    0.03833    0.03220 =
         0.04150    0.00580    0.00622   -0.00040
P31B  5    0.476355    0.802793    0.848147    11.00000    0.03481    0.03531 =
         0.02954    0.00046    0.00853    0.00867
O32B  4    0.446669    0.844411    0.893388    11.00000    0.02925    0.03201 =
         0.04981   -0.00302    0.01488    0.00054
O33B  4    0.589465    0.805640    0.852024    11.00000    0.03504    0.04343 =
         0.03182    0.00368    0.01289    0.00943
O34B  4    0.433614    0.823913    0.801337    11.00000    0.02913    0.03535 =
         0.03756    0.01050    0.00811    0.00546
O35B  4    0.432517    0.740907    0.853791    11.00000    0.03953    0.03141 =
         0.03745   -0.00424    0.00377    0.00478
O41B  4    0.575247    0.548253    0.645316    11.00000    0.05023    0.05437 =
         0.05565   -0.00894    0.00623    0.01303
O42B  4    0.737347    0.514679    0.689937    11.00000    0.11167    0.02175 =
         0.06981   -0.00427    0.03124   -0.00128
O43B  4    0.408064    0.551763    0.583232    11.00000    0.04717    0.05297 =
         0.05234   -0.01450    0.01015   -0.01484
O44B  4    0.754483    0.624485    0.746174    11.00000    0.05607    0.04396 =
         0.03795   -0.00506    0.00099    0.01697
O45B  4    0.594164    0.559321    0.742278    11.00000    0.03705    0.03703 =
         0.08101    0.00149    0.01653    0.00744
O46B  4    0.406188    0.580210    0.683096    11.00000    0.04199    0.04606 =
         0.05216    0.00132    0.00571   -0.01683
O47B  4    0.402786    0.665464    0.630741    11.00000    0.05142    0.06666 =
         0.03505    0.00586    0.00640   -0.00102
O48B  4    0.837067    0.735958    0.776699    11.00000    0.02862    0.07024 =
         0.04857   -0.00225    0.00095    0.01374
O49B  4    0.663124    0.633105    0.821413    11.00000    0.05174    0.03596 =
         0.04005   -0.00772   -0.00399    0.00918
O50B  4    0.413957    0.559497    0.775306    11.00000    0.06652    0.03020 =
         0.05552    0.00075    0.02261   -0.00314
O51B  4    0.311721    0.674082    0.710116    11.00000    0.03589    0.05076 =
         0.04323    0.00691    0.01388    0.00021
O52B  4    0.414079    0.785538    0.638933    11.00000    0.05905    0.08318 =
         0.04438    0.02049    0.01103    0.03417
O53B  4    0.663580    0.813198    0.702658    11.00000    0.04532    0.03564 =
         0.04014    0.00524    0.00567   -0.00807
O54B  4    0.567995    0.525706    0.833330    11.00000    0.06947    0.03583 =
         0.06960    0.02070    0.01948    0.00750
O55B  4    0.236222    0.564544    0.726264    11.00000    0.04623    0.05200 =
         0.07168   -0.00089    0.01435   -0.01556
O56B  4    0.232069    0.721869    0.627708    11.00000    0.04622    0.09313 =
         0.04974    0.01259   -0.01402    0.01412
O57B  4    0.566635    0.858952    0.626201    11.00000    0.09179    0.03957 =
         0.03131    0.00846    0.00291    0.00066
O58B  4    0.866043    0.827926    0.721278    11.00000    0.03995    0.06894 =
         0.07607   -0.00092    0.02381   -0.00441
O59B  4    0.863583    0.647185    0.833744    11.00000    0.03319    0.10124 =
         0.05359   -0.00332    0.00230    0.03435
O60B  4    0.487983    0.627600    0.859016    11.00000    0.05663    0.03048 =
         0.05531    0.00327    0.00424    0.00170
O61B  4    0.305535    0.648552    0.800184    11.00000    0.02497    0.04726 =
         0.05651   -0.00281    0.00777    0.00247
O62B  4    0.302084    0.786174    0.716826    11.00000    0.03737    0.04770 =
         0.04007    0.00648    0.00385    0.01244
O63B  4    0.494353    0.862283    0.713880    11.00000    0.05229    0.03538 =
         0.03511    0.01765    0.00323    0.00908
O64B  4    0.746469    0.835740    0.794892    11.00000    0.04656    0.01715 =
         0.04701   -0.01115    0.00536    0.00267
O65B  4    0.748277    0.733342    0.859120    11.00000    0.03401    0.03634 =
         0.02908    0.00419    0.00396    0.00951
O66B  4    0.601196    0.716388    0.912424    11.00000    0.04387    0.05443 =
         0.03352    0.01115    0.01347    0.02796
O67B  4    0.332311    0.673600    0.899585    11.00000    0.05718    0.03440 =
         0.06517    0.01273    0.02382   -0.00112
O68B  4    0.251632    0.753416    0.799547    11.00000    0.04837    0.04970 =
         0.03888    0.00398    0.00694    0.01878
O69B  4    0.333909    0.896620    0.760458    11.00000    0.07028    0.05884 =
         0.04778   -0.00339    0.00342    0.04351
O70B  4    0.605268    0.905523    0.798694    11.00000    0.06701    0.02474 =
         0.06094    0.00769    0.02617    0.00277
O71B  4    0.750947    0.850576    0.896424    11.00000    0.04770    0.03715 =
         0.05779    0.00596    0.00590   -0.00020
O72B  4    0.485653    0.641884    0.960007    11.00000    0.07086    0.03716 =
         0.06121    0.02362    0.01363    0.00919
O73B  4    0.149550    0.837494    0.754660    11.00000    0.05025    0.07710 =
         0.04537   -0.00407    0.00067    0.02330
O74B  4    0.485188    0.976918    0.750738    11.00000    0.05359    0.07315 =
         0.05196    0.02489    0.01271    0.03044
O75B  4    0.782716    0.945050    0.847345    11.00000    0.07302    0.05957 =
         0.04347   -0.01080    0.00925   -0.00879
O76B  4    0.781206    0.766135    0.959580    11.00000    0.04134    0.09495 =
         0.03699    0.00790   -0.00583    0.02755
O77B  4    0.151419    0.679707    0.852952    11.00000    0.04047    0.10280 =
         0.05163   -0.00601    0.01497   -0.01217
O78B  4    0.454411    0.756739    0.958545    11.00000    0.05238    0.05327 =
         0.03820    0.00041    0.00994    0.00042
O79B  4    0.262601    0.777613    0.894808    11.00000    0.03490    0.06567 =
         0.04983    0.00953    0.01321    0.00976
O80B  4    0.261021    0.862629    0.842964    11.00000    0.05416    0.07353 =
         0.05446    0.01082    0.02076    0.03935
O81B  4    0.451667    0.945695    0.839825    11.00000    0.05611    0.06837 =
         0.04276    0.01013    0.00275    0.02677
O82B  4    0.614835    0.924608    0.893324    11.00000    0.07389    0.03327 =
         0.03846   -0.00617    0.00546   -0.00244
O83B  4    0.613028    0.822559    0.955329    11.00000    0.05605    0.05296 =
         0.04503   -0.00379    0.01004    0.00318
O84B  4    0.356343    0.849628    0.972472    11.00000    0.04737    0.10628 =
         0.03118    0.00736    0.01383    0.03341
O85B  4    0.352230    0.936312    0.918174    11.00000    0.06262    0.04210 =
         0.06283   -0.00783    0.02081    0.00510
O86B  4    0.515267    0.918885    0.969209    11.00000    0.07246    0.02540 =
         0.03782    0.01613    0.01209    0.01319
O87B  4    0.510158    0.842517    1.037897    11.00000    0.05475    0.05363 =
         0.11175   -0.03288    0.03226    0.00246
O88B  4    0.178191    0.880618    0.931028    11.00000    0.07094    0.06768 =
         0.07699    0.00268    0.01358    0.03473
O89B  4    0.511181    1.021910    0.926187    11.00000    0.06333    0.08609 =
         0.03834   -0.01697    0.01863    0.01924
HKLF 4


REM  wsaalo_a.res in P-1
REM wR2 = 0.2033, GooF = S = 1.056, Restrained GooF = 1.057 for all data
REM R1 = 0.0735 for 29136 Fo > 4sig(Fo) and 0.0775 for all 32788 data
REM 1531 parameters refined using 6 restraints

END

WGHT      0.1139    138.3971

REM Highest difference peak  5.879,  deepest hole -3.266,  1-sigma level  0.393
Q1    1   0.4902  0.9215  0.7994  11.00000  0.05    5.88
Q2    1   0.7053  0.9013  0.8781  11.00000  0.05    5.48
Q3    1   0.5532  0.8225  0.6967  11.00000  0.05    5.28
Q4    1   0.5019  0.9603  0.9400  11.00000  0.05    4.96
Q5    1   0.3449  0.7399  0.6973  11.00000  0.05    4.56
Q6    1   0.2747  0.7180  0.8788  11.00000  0.05    4.53
Q7    1   0.7800  0.6851  0.8366  11.00000  0.05    4.45
Q8    1   0.9701  0.9604  0.3376  11.00000  0.05    4.41
Q9    1   0.9374  0.5948  0.2236  11.00000  0.05    4.41
Q10   1   0.5529  0.5975  0.8394  11.00000  0.05    4.26
Q11   1   0.2809  0.8381  0.8012  11.00000  0.05    4.25
Q12   1   1.0156  0.8799  0.4987  11.00000  0.05    4.21
Q13   1   0.7349  0.6592  0.1642  11.00000  0.05    4.21
Q14   1   1.0093  0.8996  0.1997  11.00000  0.05    4.11
Q15   1   0.4828  0.6053  0.6592  11.00000  0.05    4.09
Q16   1   0.7292  0.8796  0.3178  11.00000  0.05    3.98
Q17   1   0.8749  0.6598  0.3458  11.00000  0.05    3.89
Q18   1   0.4780  0.6940  0.9437  11.00000  0.05    3.79
Q19   1   0.7107  0.7818  0.9389  11.00000  0.05    3.77
Q20   1   0.3485  0.6205  0.7749  11.00000  0.05    3.76
Q21   1   0.8193  0.9368  0.4398  11.00000  0.05    3.66
Q22   1   0.7718  0.7984  0.1392  11.00000  0.05    3.62
Q23   1   1.1588  0.6597  0.2416  11.00000  0.05    3.56
Q24   1   1.1767  0.6811  0.3004  11.00000  0.05    3.53
Q25   1   0.6759  0.5824  0.7233  11.00000  0.05    3.51
Q26   1   0.7795  0.8013  0.7726  11.00000  0.05    3.29
Q27   1   1.2039  0.8039  0.2008  11.00000  0.05    3.27
Q28   1   0.7084  0.8619  0.2556  11.00000  0.05    3.14
Q29   1   0.6465  0.6980  0.6190  11.00000  0.05    3.12
Q30   1   0.7788  0.7984  0.4473  11.00000  0.05    3.08
Q31   1   0.5032  0.8431  1.0015  11.00000  0.05    3.02
Q32   1   0.9714  0.7400  0.0582  11.00000  0.05    2.99
Q33   1   1.2151  0.8282  0.2629  11.00000  0.05    2.98
Q34   1   0.2959  0.8671  0.9389  11.00000  0.05    2.98
Q35   1   0.6974  0.7590  0.3571  11.00000  0.05    2.93
Q36   1   0.6760  0.7377  0.2955  11.00000  0.05    2.91
Q37   1   1.1470  0.8737  0.3239  11.00000  0.05    2.90
Q38   1   0.8150  0.9199  0.3805  11.00000  0.05    2.90
Q39   1   0.6764  0.7262  0.2833  11.00000  0.05    2.86
Q40   1   1.1717  0.7224  0.1449  11.00000  0.05    2.83
Q41   1   0.9794  0.7590  0.1199  11.00000  0.05    2.82
Q42   1   1.1918  0.7021  0.2809  11.00000  0.05    2.80
Q43   1   0.3199  0.8840  0.9041  11.00000  0.05    2.80
Q44   1   1.1612  0.8993  0.3945  11.00000  0.05    2.78
Q45   1   1.1080  0.7434  0.4196  11.00000  0.05    2.76
Q46   1   0.9269  0.6147  0.0992  11.00000  0.05    2.74
Q47   1   0.6859  0.7728  0.8810  11.00000  0.05    2.67
Q48   1   1.1201  0.7611  0.4338  11.00000  0.05    2.64
Q49   1   0.7902  0.8160  0.1964  11.00000  0.05    2.53
Q50   1   0.2538  0.7000  0.8238  11.00000  0.05    2.51
Q51   1   0.7583  0.6752  0.2242  11.00000  0.05    2.42
Q52   1   1.1011  0.7263  0.3621  11.00000  0.05    2.42
Q53   1   0.8987  0.6860  0.4113  11.00000  0.05    2.40
Q54   1   1.0198  0.8588  0.1414  11.00000  0.05    2.39
Q55   1   1.1630  0.6951  0.1746  11.00000  0.05    2.38
Q56   1   0.2583  0.8198  0.7434  11.00000  0.05    2.29
Q57   1   1.1527  0.6808  0.1166  11.00000  0.05    2.23
Q58   1   0.6651  0.5740  0.6629  11.00000  0.05    2.22
Q59   1   0.4546  0.6775  0.8831  11.00000  0.05    2.22
Q60   1   0.5395  0.8652  0.9786  11.00000  0.05    2.21
Q61   1   0.3380  0.5983  0.7053  11.00000  0.05    2.15
Q62   1   0.2806  0.8578  0.8816  11.00000  0.05    2.08
Q63   1   0.3298  0.7212  0.6391  11.00000  0.05    2.01
Q64   1   0.2972  0.7400  0.8415  11.00000  0.05    2.00
Q65   1   0.7536  0.6820  0.7781  11.00000  0.05    1.99
Q66   1   0.9654  0.9376  0.2683  11.00000  0.05    1.97
Q67   1   0.7440  0.7825  0.7021  11.00000  0.05    1.96
Q68   1   0.7356  0.8185  0.9036  11.00000  0.05    1.94
Q69   1   0.5234  0.5802  0.7782  11.00000  0.05    1.90
Q70   1   0.9966  0.8656  0.4361  11.00000  0.05    1.86
Q71   1   0.5165  0.7179  0.9149  11.00000  0.05    1.84
Q72   1   0.3876  0.6965  0.7231  11.00000  0.05    1.75
Q73   1   0.9492  0.6255  0.1560  11.00000  0.05    1.75
Q74   1   0.4469  0.5572  0.8198  11.00000  0.05    1.70
Q75   1   0.7920  0.7609  0.8008  11.00000  0.05    1.61
Q76   1   0.4256  0.8589  0.7788  11.00000  0.05    1.61
Q77   1   0.4789  0.8243  0.9427  11.00000  0.05    1.56
Q78   1   0.9650  0.6064  0.2740  11.00000  0.05    1.53
Q79   1   0.4367  0.9431  0.7204  11.00000  0.05    1.51
Q80   1   0.5346  0.8217  1.0399  11.00000  0.05    1.49
Q81   1   0.5809  0.6142  0.7996  11.00000  0.05    1.49
Q82   1   0.3767  0.7605  0.6645  11.00000  0.05    1.47
Q83   1   0.6769  0.7811  0.2740  11.00000  0.05    1.46
Q84   1   0.4806  0.8175  0.8742  11.00000  0.05    1.45
Q85   1   0.7361  0.6374  0.8007  11.00000  0.05    1.45
Q86   1   0.4622  0.9005  0.7385  11.00000  0.05    1.44
Q87   1   0.2996  0.5758  0.7378  11.00000  0.05    1.43
Q88   1   0.9985  0.7601  0.2360  11.00000  0.05    1.41
Q89   1   0.4723  0.9405  0.8679  11.00000  0.05    1.40
Q90   1   0.6853  0.8828  0.8139  11.00000  0.05    1.39
Q91   1   0.7851  0.9007  0.4181  11.00000  0.05    1.38
Q92   1   0.7088  0.7366  0.1994  11.00000  0.05    1.38
Q93   1   0.3052  0.8008  0.8405  11.00000  0.05    1.37
Q94   1   0.8137  0.7157  0.8032  11.00000  0.05    1.37
Q95   1   0.5964  0.6744  0.8039  11.00000  0.05    1.36
Q96   1   0.5284  0.7956  0.6249  11.00000  0.05    1.34
Q97   1   0.9793  0.6596  0.3026  11.00000  0.05    1.34
Q98   1   0.9688  0.7230  0.3205  11.00000  0.05    1.34
Q99   1   0.5577  0.8884  0.7602  11.00000  0.05    1.33
Q100  1   0.7616  0.8185  0.6845  11.00000  0.05    1.33
Q101  1   0.7847  0.7236  0.2543  11.00000  0.05    1.31
Q102  1   0.7872  0.6620  0.3978  11.00000  0.05    1.31
Q103  1   0.6743  0.9201  0.7960  11.00000  0.05    1.30
Q104  1   0.9577  0.6473  0.1195  11.00000  0.05    1.28
Q105  1   1.0862  0.6997  0.3030  11.00000  0.05    1.28
Q106  1   0.8582  0.6217  0.2781  11.00000  0.05    1.28
Q107  1   0.5473  0.8963  0.8996  11.00000  0.05    1.27
Q108  1   0.2338  0.5844  0.7582  11.00000  0.05    1.27
Q109  1   0.7344  0.8443  0.8565  11.00000  0.05    1.27
Q110  1   0.5368  0.5163  0.7977  11.00000  0.05    1.27
Q111  1   0.7249  0.5386  0.7313  11.00000  0.05    1.26
Q112  1   0.5636  0.8863  0.9000  11.00000  0.05    1.26
Q113  1   0.7300  0.9184  0.8349  11.00000  0.05    1.26
;
_shelx_res_checksum                85412
_shelx_hkl_file
;
   0   0  -3   18.39    3.12
   0   0   3   17.58    3.45
   0   0   3   11.11    2.35
   0   0  -3   15.43    2.71
   0   0   4  438.07   18.22
   0   0  -4  461.18   16.11
   0   0  -4  383.07   15.93
   0   0   4  357.43   13.80
   0   0  -4  423.83   14.58
   0   0  -5   47.57    5.35
   0   0   5   47.02    6.27
   0   0   5   45.89    5.26
   0   0  -5   50.71    6.34
   0   0  -5   57.12    5.59
   0   0   6   30.57    5.29
   0   0  -6   33.39    4.60
   0   0  -6   20.79    4.06
   0   0  -6   23.82    3.83
   0   0   7   77.49    8.61
   0   0  -7   59.69    6.69
   0   0  -7   60.30    6.08
   0   0  -8    0.01    0.95
   0   0   8    5.34    2.30
   0   0  -8    9.50    3.80
   0   0   9   38.60    6.51
   0   0  -9   45.52    5.56
   0   0  10   45.63    7.00
   0   0 -10   46.63    5.71
   0   0  11  309.00   18.86
   0   0 -11  323.15   15.15
   0   0 -11  364.86   17.24
   0   0  12  277.91   18.10
   0   0 -12  380.59   17.92
   0   0  13  221.85   16.44
   0   0 -13  219.98   13.84
   0   0  14   39.43    7.02
   0   0 -14   32.44    5.33
   0   0 -14   33.03    6.40
   0   0  15   11.16    3.69
   0   0 -15    7.65    2.56
   0   0 -15   11.91    4.18
   0   0  16  250.08   18.05
   0   0 -16  202.32   13.37
   0   0 -16  218.82   16.84
   0   0 -17  433.88   19.83
   0   0 -17  471.62   25.13
   0   0  18  626.30   29.73
   0   0 -18  679.19   30.83
   0   0  19   10.36    3.88
   0   0 -19    2.06    1.45
   0   0  20    2.90    2.36
   0   0 -20    1.51    1.74
   0   0  21   78.52    5.40
   0   0 -21   85.48    5.57
   0   0 -22   90.98    5.61
   0   0  22   77.53    5.48
   0   0 -23   13.33    2.18
   0   0  23    9.58    1.98
   0   0 -24    7.82    1.66
   0   0  24   10.12    1.96
   0   0 -25    1.75    0.87
   0   0  25    0.96    0.79
   0   0 -26   16.45    2.26
   0   0  26   18.89    2.63
   0   0 -27   17.90    2.35
   0   0  27   21.72    2.84
   0   0  28  249.95    8.82
   0   0 -28  226.53    7.40
   0   0  28  230.28    7.84
   0   0 -29  234.99    7.03
   0   0  29  250.17    7.64
   0   0  30    1.57    0.58
   0   0 -30    0.84    0.28
   0   0  30    1.10    0.57
   0   0  31    2.64    0.65
   0   0  31    2.90    0.74
   0   0  31    2.98    0.63
   0   0 -31    2.65    0.59
   0   0  32    9.70    1.24
   0   0  32    9.37    1.26
   0   0  33    1.44    0.44
   0  -1  33    0.64    0.32
   0  -1  32    6.54    1.05
   0  -1  32    4.99    0.76
   0  -1  32    6.39    1.09
   0  -1  31    0.95    0.43
   0  -1  31    1.00    0.42
   0   1 -31   -0.08    0.22
   0  -1  30   31.86    2.85
   0  -1  30   28.15    2.34
   0  -1  29   58.60    4.28
   0  -1  29   56.06    3.93
   0   1 -29   64.33    3.71
   0  -1  28  114.55    6.06
   0  -1  28  113.72    5.61
   0   1 -28  108.53    5.15
   0   1 -27   35.14    3.05
   0  -1  27   33.25    3.40
   0   1 -26  132.07    6.23
   0  -1  26  152.15    7.49
   0   1 -25    5.28    1.29
   0  -1  25    6.44    1.61
   0   1 -24    3.61    1.05
   0  -1  24    5.16    1.40
   0   1 -23   11.72    2.01
   0  -1  23   13.81    2.35
   0   1 -22   55.23    4.38
   0  -1  22   59.57    4.89
   0   1 -21    4.98    1.28
   0  -1  21    6.70    1.57
   0   1 -20   72.51   10.55
   0  -1  20   52.87    8.88
   0   1 -19   61.83    9.48
   0  -1  19   88.27   11.16
   0   1 -18   28.76    5.37
   0   1 -18   34.32    6.93
   0   1 -17   81.85    8.89
   0   1 -17   83.40   10.46
   0  -1  17   55.51    8.55
   0   1 -16  150.27   11.86
   0   1 -16  158.37   14.26
   0  -1  16  176.96   15.38
   0   1 -15    3.24    2.01
   0  -1  15    2.82    2.31
   0   1 -14  196.68   13.47
   0  -1  14  207.36   16.05
   0   1 -13  534.86   22.04
   0  -1  13  495.17   24.28
   0   1 -12  328.24   17.08
   0  -1  12  291.18   18.39
   0   1 -11  412.94   19.26
   0   1 -11  341.50   16.25
   0   1 -10    6.90    2.56
   0   1 -10    7.39    2.35
   0  -1  10    1.95    1.88
   0   1 -10    2.83    1.75
   0   1  -9  284.24   15.59
   0   1  -9  285.46   13.60
   0   1  -8  586.63   22.02
   0   1  -8  624.81   20.39
   0  -1   8  587.41   24.95
   0   1  -8  664.24   22.16
   0   1  -7    4.47    2.20
   0   1  -7    4.38    2.31
   0  -1   7    4.59    2.85
   0   1  -7    6.93    2.31
   0   1  -6  145.76   11.33
   0   1  -6  136.19    9.87
   0  -1   6  119.41   12.17
   0   1  -5    7.69    3.18
   0   1  -5    8.68    2.12
   0  -1   5   12.26    3.57
   0   1  -5    9.73    2.70
   0   1  -4  434.19   17.86
   0   1  -4  424.83   17.82
   0  -1   4  431.14   16.09
   0   1  -3   13.06    2.65
   0   1  -3   14.24    3.46
   0  -1   3   16.31    2.43
   0   1  -2 1136.84   17.62
   0   1  -2  979.31   24.94
   0   1   2   59.36    3.64
   0  -1  -2   59.76    3.89
   0   1   2   58.09    3.87
   0  -1  -2   52.22    3.19
   0  -1  -3    3.08    1.36
   0   1   3    2.64    0.96
   0   1   3    1.17    0.65
   0   1   3    1.88    1.09
   0  -1  -3    2.72    1.56
   0   1   4  409.10   17.45
   0  -1  -4  433.18   14.17
   0   1   4  386.43   13.34
   0   1   5   45.99    5.36
   0   1   5   43.62    6.66
   0  -1  -5   44.59    4.68
   0   1   6   77.58    8.15
   0  -1  -6   74.77    6.33
   0   1   6   76.13    9.03
   0  -1  -7   53.33    7.04
   0   1   7   52.01    6.69
   0  -1  -7   77.05    6.59
   0   1   7   63.34    8.27
   0   1   8   22.42    3.87
   0  -1  -8   20.17    4.01
   0   1   8   14.31    4.21
   0  -1  -8   13.68    2.79
   0  -1  -9  113.31    8.25
   0   1   9  106.49   10.75
   0   1   9   82.71    7.73
   0  -1  -9   81.36    8.05
   0  -1  -9   85.35   10.00
   0  -1 -10   11.04    2.70
   0   1  10   14.52    3.98
   0  -1 -10    6.26    2.44
   0  -1 -10    7.59    3.36
   0  -1 -11   61.77    6.29
   0   1  11   57.24    8.42
   0  -1 -11   96.36    8.86
   0  -1 -11  106.50   11.15
   0   1  12    7.42    3.17
   0  -1 -12   11.50    3.51
   0  -1 -12   18.99    5.74
   0   1  13   70.83    9.41
   0  -1 -13   79.39    8.14
   0  -1 -13   96.66   10.77
   0  -1 -14   67.93    7.56
   0  -1 -14   74.58    9.81
   0   1  15 1222.17   40.04
   0  -1 -15 1174.50   31.24
   0  -1 -15 1280.82   40.53
   0  -1 -16 1130.28   30.98
   0  -1 -16 1193.67   39.67
   0   1  17   89.50   10.98
   0  -1 -17   51.63    8.68
   0   1  18  358.23   22.57
   0  -1 -18  179.75   15.88
   0   1  19    1.90    1.74
   0  -1 -19    9.30    3.93
   0   1  20    0.00    0.90
   0  -1 -20    3.00    2.15
   0  -1 -20    3.51    2.43
   0   1  21    3.64    1.33
   0  -1 -21    5.79    1.68
   0  -1 -21    8.08    1.98
   0  -1 -22    2.95    1.06
   0   1  22    1.16    0.47
   0  -1 -23    1.26    0.77
   0   1  23    0.47    0.71
   0  -1 -24   42.88    3.76
   0   1  24   41.27    3.94
   0  -1 -25    1.33    0.87
   0   1  25    2.99    1.06
   0  -1 -26   62.08    4.35
   0   1  26   81.57    5.37
   0  -1 -27  152.85    6.46
   0   1  27  188.09    7.89
   0  -1 -28   84.28    4.54
   0   1  28  126.97    6.23
   0   1  29   16.26    2.08
   0  -1 -29    9.73    1.37
   0   1  29   14.88    1.81
   0   1  30   11.91    1.67
   0  -1 -30   14.34    1.57
   0   1  30   10.79    1.41
   0   1  31    4.88    0.94
   0  -1 -31    5.09    0.83
   0   1  31    4.43    0.78
   0   1  32   31.41    2.16
   0   1  32   30.49    2.20
   0  -2  33    9.88    1.17
   0  -2  32    3.58    0.81
   0  -2  31    2.00    0.63
   0  -2  31    2.15    0.68
   0  -2  30    7.26    1.46
   0  -2  30    6.06    1.36
   0  -2  30    6.43    1.22
   0  -2  29   10.87    1.80
   0  -2  29   11.89    1.78
   0   2 -29   14.78    1.77
   0  -2  28    2.82    1.28
   0  -2  28    5.62    1.80
   0   2 -28    3.05    0.98
   0  -2  27   10.00    1.90
   0  -2  27   11.93    1.91
   0  -2  26    7.48    1.95
   0   2 -26    5.41    1.49
   0  -2  25   39.09    3.86
   0   2 -25   20.34    2.48
   0  -2  24    0.58    0.49
   0   2 -24    0.23    0.45
   0  -2  23    1.67    0.96
   0   2 -23    2.68    1.10
   0  -2  22   17.12    2.63
   0   2 -22   26.84    3.07
   0  -2  21   27.58    3.33
   0  -2  21   52.01    8.81
   0   2 -20    2.13    1.30
   0  -2  20   10.32    3.79
   0   2 -19  483.84   23.01
   0   2 -19  500.22   26.96
   0  -2  19  418.87   24.57
   0   2 -18  214.19   15.19
   0   2 -18  218.71   17.58
   0  -2  18  245.31   18.61
   0   2 -17   15.59    4.35
   0  -2  17   25.54    6.04
   0   2 -16 1416.64   38.10
   0  -2  16 1372.13   42.59
   0   2 -15    1.72    1.48
   0  -2  15    9.41    3.68
   0   2 -14   34.33    5.79
   0  -2  14   34.53    6.66
   0   2 -13    2.99    1.53
   0   2 -13    2.24    1.21
   0   2 -12  402.18   19.91
   0   2 -12  402.97   17.15
   0   2 -11    6.28    2.47
   0   2 -11    6.18    2.22
   0  -2  11   16.99    4.44
   0   2 -11   22.35    4.32
   0   2 -10  884.01   29.19
   0   2 -10  895.93   26.54
   0   2 -10  809.05   26.17
   0   2  -9   54.71    7.33
   0   2  -9   70.35    7.58
   0  -2   9   62.67    9.17
   0   2  -9   77.39    8.03
   0   2  -8   59.27    8.07
   0   2  -8   70.66    6.99
   0  -2   8   50.75    8.17
   0   2  -8   63.29    7.38
   0   2  -7  233.79   16.64
   0   2  -7  262.96   12.11
   0  -2   7  237.32   15.05
   0   2  -7  265.32   14.87
   0   2  -6    4.56    2.73
   0   2  -6    6.76    1.88
   0   2  -6   10.68    3.22
   0  -2   6    8.23    2.74
   0   2  -5   87.35    8.47
   0  -2   5   89.08    6.82
   0   2  -5   89.12    9.22
   0   2  -4  491.30   16.77
   0   2  -4  512.85   24.36
   0  -2   4  552.17   14.01
   0   2  -3   88.53    5.96
   0   2  -3   88.55    9.12
   0  -2   3  105.60    4.72
   0   2  -2 1914.53   22.23
   0   2  -2 1898.73   17.85
   0   2  -2 1901.31   33.08
   0  -2   1  341.32    6.73
   0  -2   1  338.42    4.62
   0   2  -1  364.16    7.53
   0   2  -1  347.68    6.90
   0   2  -1  256.62    8.96
   0  -2   1  256.38    5.19
   0   2   0 3941.83   19.49
   0   2   0 3886.47   22.59
   0  -2   0 3816.42   22.32
   0  -2   0 3841.79   20.20
   0  -2   0 3756.39   18.35
   0  -2   0 3794.97   18.10
   0   2   1    1.09    0.33
   0  -2  -1    1.02    0.42
   0  -2  -1    1.56    0.51
   0  -2  -1    1.39    0.53
   0   2   1    0.58    0.29
   0  -2  -1    1.20    0.36
   0   2   1    0.98    0.39
   0   2   2  533.47    9.74
   0  -2  -2  552.14   11.20
   0  -2  -2  503.15   10.53
   0   2   2  548.13   10.79
   0   2   2  535.93   11.15
   0  -2  -2  491.14    8.76
   0   2   3    1.92    0.88
   0  -2  -3    0.77    0.62
   0  -2  -3    0.49    0.55
   0   2   3    1.48    0.84
   0  -2  -3    2.35    0.93
   0  -2  -4    5.16    1.84
   0   2   4    6.93    1.84
   0   2   4    7.70    1.84
   0   2   4    8.74    2.30
   0  -2  -4    6.95    1.63
   0  -2  -5   16.89    3.54
   0   2   5   19.30    3.16
   0   2   5   11.35    2.86
   0   2   5   10.10    2.92
   0  -2  -5    9.99    2.00
   0   2   6    3.66    2.16
   0  -2  -6    3.53    1.31
   0   2   6    2.79    1.93
   0  -2  -6    2.44    1.08
   0  -2  -7 1342.53   24.86
   0   2   7 1328.14   41.24
   0   2   7 1375.52   32.75
   0  -2  -7 1367.00   40.08
   0   2   8    4.55    3.10
   0  -2  -8    3.12    1.29
   0   2   8    1.06    1.84
   0  -2  -8    2.31    2.26
   0  -2  -9  201.52   10.26
   0   2   9  212.88   16.45
   0  -2  -9  148.02   11.18
   0   2   9  193.84   13.65
   0  -2  -9  167.57   15.71
   0  -2 -10  197.19   10.37
   0   2  10  183.13   14.83
   0   2  10  188.13   12.87
   0  -2 -10  205.55   12.50
   0  -2 -10  209.66   16.52
   0   2  11    1.02    0.92
   0   2  11    1.95    1.08
   0  -2 -11    1.85    1.41
   0  -2 -11    2.74    1.69
   0   2  12  100.80   11.18
   0  -2 -12  113.52    9.66
   0  -2 -12  126.23   12.67
   0   2  13   83.01   10.30
   0  -2 -13   77.79    7.82
   0  -2 -13   87.00   10.57
   0   2  14    2.04    1.35
   0  -2 -14    2.84    1.57
   0  -2 -14    5.31    2.47
   0  -2 -15  683.51   23.61
   0  -2 -15  663.48   29.95
   0   2  16    2.68    1.63
   0  -2 -16   16.54    4.51
   0   2  17 1372.91   44.42
   0  -2 -17 1497.51   45.86
   0   2  18   16.10    4.72
   0  -2 -18   10.47    3.61
   0  -2 -18   11.88    3.96
   0  -2 -19   52.12    8.85
   0  -2 -19   53.23    8.55
   0  -2 -20   70.35   10.07
   0  -2 -20   74.74    5.17
   0   2  20   78.97   11.00
   0   2  20   74.15    5.13
   0  -2 -20   78.52    5.24
   0   2  21  131.96    6.94
   0  -2 -21  140.94    7.02
   0  -2 -21  134.62    7.00
   0   2  22    2.78    1.10
   0  -2 -22    4.35    1.26
   0  -2 -22    3.91    1.18
   0   2  23    2.20    0.86
   0  -2 -23    3.39    1.06
   0  -2 -24   26.47    3.08
   0   2  24   32.97    3.53
   0  -2 -25   20.68    2.57
   0   2  25   13.85    2.18
   0  -2 -26    6.09    1.37
   0   2  26    0.42    0.45
   0  -2 -27    3.63    1.13
   0   2  27    8.11    1.73
   0  -2 -28   22.29    2.34
   0   2  28   34.88    3.15
   0  -2 -29   48.46    3.15
   0   2  29   69.62    4.20
   0   2  30    6.34    1.09
   0  -2 -30    5.93    1.04
   0   2  30    7.10    1.28
   0   2  31   12.71    1.33
   0  -2 -31   11.22    1.26
   0   2  31   12.16    1.50
   0  -2 -31   15.38    1.47
   0   2  32   10.64    1.25
   0   2  32   11.75    1.28
   0  -2 -32   11.40    1.08
   0  -3  33    5.69    0.91
   0  -3  32    6.49    1.11
   0  -3  31    0.32    0.33
   0  -3  31    0.29    0.40
   0  -3  30   31.51    2.86
   0  -3  30   28.67    2.44
   0  -3  30   30.28    2.88
   0  -3  29    0.39    0.42
   0  -3  29    0.32    0.54
   0  -3  28   13.88    2.16
   0  -3  28   12.53    1.82
   0   3 -28   13.76    1.73
   0  -3  27    2.44    0.93
   0  -3  27    2.50    0.96
   0   3 -27    2.59    0.86
   0  -3  26   78.19    5.47
   0  -3  26   78.03    5.03
   0  -3  25    3.38    1.39
   0  -3  25    4.07    1.45
   0   3 -25    3.51    1.19
   0  -3  24    5.04    1.45
   0   3 -24    0.39    0.32
   0  -3  23   52.17    4.68
   0   3 -23   47.67    4.06
   0  -3  22    0.71    0.74
   0   3 -22    6.73    1.60
   0  -3  21   78.19    5.67
   0  -3  21   57.35    9.41
   0   3 -20   12.16    3.88
   0   3 -20   13.43    4.48
   0   3 -19   46.23    7.28
   0  -3  19  113.11   12.70
   0   3 -18  252.20   17.09
   0  -3  18  375.94   23.18
   0   3 -17  384.78   20.83
   0  -3  17  377.69   23.08
   0   3 -16  151.77   12.82
   0  -3  16  214.83   17.06
   0   3 -15  354.39   19.54
   0  -3  15  365.85   22.16
   0   3 -14  751.47   28.19
   0  -3  14  738.77   31.22
   0   3 -13    7.16    2.71
   0   3 -13    5.07    1.80
   0  -3  13    5.35    2.25
   0   3 -12  167.49   13.46
   0   3 -12  166.37   12.11
   0  -3  12  163.94   15.00
   0   3 -11    9.51    3.16
   0   3 -11   13.61    3.80
   0   3 -10  112.30   11.13
   0   3 -10  135.50   10.42
   0   3 -10  109.19    9.98
   0  -3  10  108.04   12.17
   0   3  -9  275.52   18.13
   0   3  -9  313.36   14.70
   0  -3   9  322.37   19.01
   0   3  -9  344.52   17.94
   0   3  -8   45.58    8.19
   0   3  -8   48.24    5.24
   0   3  -8   19.45    4.61
   0  -3   8   23.08    4.81
   0   3  -7    4.16    2.82
   0   3  -7    0.80    1.21
   0  -3   7    2.04    1.47
   0   3  -6   73.36    8.81
   0  -3   6   81.17    6.52
   0   3  -5    3.46    1.73
   0  -3   5    5.30    1.46
   0   3  -4  848.37   21.29
   0  -3   4  732.20   10.47
   0   3  -4  736.81   29.67
   0  -3   4  829.41   14.76
   0   3  -3    4.07    1.35
   0  -3   3    2.44    0.53
   0   3  -3    2.07    0.74
   0   3  -3    1.96    1.71
   0  -3   3    2.28    0.70
   0  -3   2   42.08    1.91
   0   3  -2   37.47    2.90
   0   3  -2   39.53    3.32
   0  -3   2   23.53    1.79
   0   3  -2   24.75    3.87
   0  -3   1   26.98    2.23
   0   3  -1   26.09    2.33
   0  -3   1   26.06    1.74
   0   3  -1   29.19    2.38
   0  -3   1   37.34    1.38
   0  -3   1   38.93    2.18
   0  -3   1   39.95    2.44
   0   3   0    4.29    0.81
   0   3   0    4.27    0.94
   0  -3   0    4.15    0.89
   0  -3   0    6.48    0.95
   0  -3   0    6.20    0.95
   0   3   1   53.85    2.58
   0  -3  -1   57.47    3.37
   0  -3  -1   58.08    3.49
   0   3   1   51.54    3.18
   0   3   1   52.75    2.91
   0  -3  -1   49.51    2.69
   0  -3  -2  393.57    9.85
   0  -3  -2  399.85    9.52
   0  -3  -2  378.84    9.87
   0   3   2  367.58    7.08
   0   3   2  389.38    8.94
   0  -3  -2  344.68    7.80
   0   3   2  414.87   10.36
   0   3   2  383.15    9.37
   0   3   3    6.86    1.38
   0  -3  -3    7.05    1.66
   0  -3  -3    8.61    1.71
   0   3   3    7.59    1.64
   0   3   3    8.10    1.78
   0   3   4  161.07    7.86
   0  -3  -4  162.68    8.71
   0  -3  -4  165.39    8.61
   0  -3  -4  168.59    6.86
   0   3   4  158.12    8.54
   0  -3  -5    0.21    0.75
   0  -3  -5    0.75    0.78
   0   3   5    2.06    0.79
   0   3   5    1.16    1.44
   0  -3  -5    2.45    0.93
   0   3   5    1.78    1.29
   0  -3  -6  464.72   19.17
   0  -3  -6  486.53   19.72
   0   3   6  501.12   17.21
   0   3   6  466.35   17.69
   0  -3  -6  465.10   12.22
   0   3   6  469.83   20.13
   0  -3  -7   76.39    8.67
   0   3   7   66.76    7.58
   0   3   7   54.13    7.87
   0  -3  -7   58.85    4.73
   0   3   8   24.97    5.99
   0  -3  -8   19.71    2.83
   0   3   8   28.72    4.74
   0  -3  -8   24.89    5.87
   0   3   9   17.66    5.21
   0  -3  -9   14.64    2.45
   0   3   9   23.93    5.47
   0   3  10   90.54   11.08
   0   3  10  107.56   10.94
   0  -3 -10   76.65    8.03
   0  -3 -10   91.71   12.46
   0   3  11    7.57    3.15
   0   3  11   15.02    6.11
   0  -3 -11    6.83    2.57
   0  -3 -11    9.24    4.59
   0  -3 -12    4.71    1.87
   0   3  12    6.18    2.46
   0  -3 -12    9.09    4.35
   0  -3 -13  257.93   13.65
   0  -3 -13  225.10   17.99
   0   3  14  249.22   18.48
   0  -3 -14  269.33   19.47
   0  -3 -14  269.04   19.08
   0   3  15  283.02   19.92
   0  -3 -15  321.50   20.86
   0  -3 -15  330.70   21.64
   0   3  16  261.14   19.35
   0  -3 -16  295.75   20.76
   0  -3 -16  305.82   20.56
   0   3  17  119.09   13.11
   0  -3 -17  103.06   12.48
   0  -3 -17  110.48   12.44
   0   3  18    2.10    1.64
   0  -3 -18    3.32    2.54
   0  -3 -18    1.81    1.25
   0   3  19   46.67    8.42
   0  -3 -19   53.58    9.05
   0  -3 -19   59.50    9.44
   0   3  20   46.58    4.02
   0  -3 -20   43.45    3.90
   0  -3 -20   44.05    4.01
   0   3  21    1.19    0.35
   0  -3 -21    1.55    0.95
   0  -3 -21    0.73    0.54
   0   3  22   23.65    2.89
   0  -3 -22   30.25    3.22
   0  -3 -22   26.15    3.06
   0   3  23   73.51    5.11
   0  -3 -23   82.64    5.50
   0  -3 -24    7.92    1.66
   0  -3 -24   12.02    1.99
   0   3  24    9.99    1.86
   0   3  25   11.37    1.98
   0  -3 -25   23.65    2.75
   0   3  26    0.48    0.47
   0  -3 -26    2.13    1.04
   0   3  27    1.77    0.78
   0  -3 -27    0.60    0.46
   0   3  28    2.67    0.94
   0  -3 -28    2.47    0.83
   0   3  29   77.81    4.32
   0  -3 -29   66.57    3.68
   0   3  30    1.67    0.59
   0   3  30    2.30    0.64
   0   3  31    1.21    0.41
   0   3  31    1.50    0.46
   0  -3 -31    1.18    0.43
   0   3  32    2.66    0.58
   0   3  32    2.85    0.60
   0  -3 -32    1.98    0.44
   0  -4  33   12.68    1.36
   0  -4  32    2.28    0.67
   0  -4  31    4.45    1.01
   0  -4  30   12.33    1.91
   0  -4  30   11.92    1.67
   0  -4  30   12.65    1.89
   0  -4  29   28.93    3.03
   0  -4  29   27.99    2.90
   0  -4  29   26.14    2.47
   0  -4  28    1.47    0.76
   0  -4  28    0.73    0.52
   0  -4  27    5.62    1.43
   0  -4  27    6.97    1.44
   0  -4  26   36.71    3.90
   0  -4  26   37.65    3.67
   0  -4  25   29.39    3.50
   0  -4  25   25.59    3.01
   0  -4  24   12.65    2.31
   0  -4  24   10.98    2.02
   0  -4  23   44.84    4.38
   0  -4  22    4.25    1.39
   0  -4  21    4.49    1.57
   0   4 -21    2.05    2.28
   0   4 -20    3.01    1.79
   0  -4  20    3.96    2.11
   0   4 -19    0.74    1.22
   0  -4  19    7.54    3.23
   0   4 -18  235.81   17.12
   0  -4  18  306.94   21.30
   0   4 -17  612.19   27.13
   0  -4  17  466.04   26.02
   0   4 -16  400.59   21.77
   0  -4  16  433.86   24.91
   0   4 -15   44.95    7.32
   0  -4  15   33.05    7.02
   0   4 -14   94.29   10.50
   0  -4  14   73.84   10.46
   0   4 -13  278.06   17.99
   0   4 -13  297.55   17.21
   0  -4  13  243.31   19.20
   0   4 -12  264.96   17.72
   0   4 -12  315.40   17.52
   0  -4  12  316.75   23.01
   0   4 -11 1297.21   40.14
   0   4 -11 1445.92   34.90
   0   4 -10    2.57    1.41
   0   4 -10    4.55    2.45
   0  -4  10    3.25    1.88
   0   4  -9  260.31   20.11
   0   4  -9  276.78   13.05
   0  -4   9  233.66   14.53
   0   4  -9  234.25   15.54
   0   4  -8  964.00   35.10
   0  -4   8 1065.61   27.76
   0   4  -8 1051.82   33.84
   0   4  -7   32.38    6.41
   0  -4   7   26.61    3.89
   0   4  -7   24.52    5.51
   0   4  -6   46.19    6.38
   0  -4   6   37.41    3.25
   0   4  -6   35.58    6.94
   0  -4   6   41.73    4.23
   0   4  -5  116.12    8.91
   0   4  -5  116.64    7.16
   0   4  -5  133.45   14.06
   0  -4   5  145.40    6.86
   0  -4   4  785.04   10.14
   0   4  -4  838.51   17.65
   0   4  -4  875.66   21.49
   0   4  -4  853.59   30.40
   0   4  -4  964.20    8.43
   0  -4   4 1006.63   15.68
   0   4  -3  445.37   13.44
   0   4  -3  417.86   11.61
   0  -4   3  374.74    6.67
   0  -4   3  284.55    7.48
   0   4  -3  277.62   14.83
   0   4  -2 2304.16   25.92
   0   4  -2 2362.00   26.98
   0  -4   2 2153.99   17.50
   0  -4   2 2293.37   14.07
   0  -4   2 2199.75   21.77
   0  -4   2 2073.19   18.62
   0  -4   1  541.18   11.40
   0   4  -1  544.28   11.29
   0   4  -1  543.52   12.15
   0  -4   1  409.23    8.14
   0  -4   0 1441.47   18.98
   0   4   0 1461.50   19.86
   0   4   0 1313.82   15.68
   0  -4   0 1337.28   11.55
   0   4   0 1400.35   17.80
   0  -4   0 1426.91   16.01
   0  -4   0 1363.42   15.61
   0   4   1  292.20    6.91
   0  -4  -1  304.40    9.05
   0  -4  -1  310.80    8.77
   0   4   1  274.50    8.35
   0  -4  -1  292.80    7.80
   0  -4  -1  272.77    7.04
   0   4   1  284.26    7.43
   0   4   2   73.49    3.52
   0  -4  -2   78.25    4.89
   0  -4  -2   80.34    4.85
   0  -4  -2   73.98    3.89
   0   4   2   82.05    4.53
   0   4   2   79.32    4.88
   0  -4  -3   50.78    4.30
   0  -4  -3   55.15    4.54
   0  -4  -3   52.33    4.19
   0   4   3   46.98    3.04
   0   4   3   53.13    3.96
   0  -4  -3   47.16    3.44
   0   4   3   55.37    4.31
   0   4   3   55.88    4.62
   0   4   4    7.44    1.65
   0  -4  -4    3.96    1.32
   0  -4  -4    4.52    1.39
   0  -4  -4    5.41    1.60
   0   4   4    9.20    2.13
   0   4   4    7.90    1.85
   0   4   5  425.24   14.42
   0  -4  -5  392.44   15.35
   0  -4  -5  408.93   15.33
   0   4   5  409.06   15.70
   0  -4  -5  418.66    8.24
   0  -4  -6   35.54    5.16
   0  -4  -6   35.50    5.30
   0   4   6   42.68    4.97
   0   4   6   13.79    2.92
   0   4   6   13.20    3.26
   0  -4  -6   13.60    1.82
   0  -4  -7    8.32    3.20
   0  -4  -7    8.06    2.97
   0   4   7   16.55    3.65
   0   4   7   15.48    3.73
   0   4   7   18.84    4.64
   0  -4  -8    0.71    1.36
   0   4   8    2.60    1.81
   0   4   8    1.93    1.77
   0   4   8    3.68    2.40
   0   4   9    8.15    3.74
   0   4   9   12.44    3.70
   0  -4  -9    9.33    3.67
   0  -4  -9   10.76    4.07
   0   4  10   66.94   10.46
   0   4  10   82.52    9.09
   0  -4 -10   85.03   11.66
   0  -4 -10   64.16   10.21
   0   4  11    4.24    3.92
   0  -4 -11    1.16    1.17
   0   4  11   -0.85    2.55
   0  -4 -11    0.01    1.98
   0  -4 -11    1.04    1.89
   0   4  12  954.70   37.07
   0  -4 -12  787.11   24.03
   0   4  12  883.29   31.46
   0  -4 -12  646.22   33.69
   0  -4 -12  764.01   35.04
   0   4  13   16.45    5.13
   0  -4 -13    9.09    5.07
   0  -4 -13   10.49    4.78
   0  -4 -14  183.92   16.95
   0  -4 -14  194.53   17.02
   0   4  15    3.67    2.53
   0  -4 -15   20.44    5.98
   0  -4 -15   21.67    5.91
   0   4  16   -1.07    2.22
   0  -4 -16    3.95    2.97
   0  -4 -16    3.40    2.46
   0   4  17    9.94    3.78
   0  -4 -17   19.37    5.43
   0  -4 -17   16.61    5.07
   0   4  18   30.16    6.92
   0  -4 -18   51.89    8.83
   0  -4 -18   53.01    9.29
   0   4  19    0.62    1.45
   0  -4 -19    3.27    2.14
   0  -4 -19    2.92    2.50
   0   4  20   73.58    5.13
   0  -4 -20   77.66    5.25
   0  -4 -20   77.26    5.37
   0   4  21   -0.09    0.41
   0  -4 -21    0.09    0.35
   0  -4 -21    0.51    0.64
   0   4  22    5.85    1.42
   0  -4 -22   13.01    2.33
   0  -4 -22   10.31    2.09
   0   4  23   66.04    4.79
   0  -4 -23   69.32    4.88
   0  -4 -23   60.03    4.59
   0  -4 -24   16.75    2.40
   0  -4 -24   24.74    2.85
   0   4  24   23.90    2.97
   0  -4 -25    0.88    0.51
   0   4  25    2.75    1.06
   0  -4 -26  141.78    6.40
   0   4  26  131.96    6.47
   0  -4 -27    2.46    0.78
   0   4  27    1.63    0.74
   0  -4 -28    0.23    0.31
   0   4  28    0.58    0.44
   0  -4 -29    3.45    0.83
   0   4  29    3.97    0.99
   0   4  30    8.27    1.18
   0  -4 -30    7.49    1.08
   0  -4 -30    6.03    0.92
   0   4  30    8.82    1.29
   0   4  31    2.89    0.66
   0   4  31    2.43    0.58
   0  -4 -31    2.69    0.58
   0   4  32   15.70    1.37
   0  -5  33    0.42    0.30
   0  -5  32    0.32    0.25
   0  -5  31   20.79    2.18
   0  -5  30   46.93    3.59
   0  -5  30   45.93    3.48
   0  -5  29    1.00    0.60
   0  -5  29    1.65    0.92
   0  -5  29    1.75    0.95
   0  -5  28   23.94    2.87
   0  -5  28   24.92    2.87
   0  -5  28   19.95    2.31
   0  -5  27    8.91    1.75
   0  -5  27    7.63    1.61
   0  -5  26   18.31    2.83
   0  -5  26   20.47    2.73
   0  -5  25   43.48    4.30
   0  -5  25   40.87    3.82
   0  -5  24   60.72    5.16
   0  -5  24   58.32    4.75
   0  -5  23   25.71    3.47
   0  -5  23   24.02    3.12
   0  -5  22    8.25    1.96
   0  -5  22    7.33    1.72
   0  -5  21  164.84    8.57
   0   5 -21  153.48   14.34
   0  -5  21  157.33    7.98
   0  -5  21  124.63   14.21
   0   5 -20   58.22    8.76
   0  -5  20   71.93   10.69
   0   5 -19    2.88    2.15
   0  -5  19    5.83    3.18
   0   5 -18   49.54    7.89
   0  -5  18   56.27    9.43
   0   5 -17    6.58    3.14
   0  -5  17   10.55    4.54
   0   5 -16  197.48   14.60
   0   5 -16  202.57   16.02
   0   5 -15  168.90   14.79
   0  -5  15   98.69   12.65
   0   5 -14  557.71   26.77
   0  -5  14  549.72   30.53
   0   5 -13  807.67   32.47
   0   5 -13  865.56   29.72
   0  -5  13  760.22   34.95
   0   5 -12  154.31   14.75
   0   5 -12  154.47   11.78
   0   5 -11   58.76    9.84
   0   5 -11   41.29    5.80
   0   5 -10  704.08   35.36
   0   5 -10  675.06   21.55
   0   5  -9  484.90   21.33
   0   5  -9  452.36   26.00
   0  -5   9  456.06   19.00
   0   5  -9  451.14   22.93
   0   5  -8  134.98   12.92
   0   5  -8  137.39   10.46
   0  -5   8  121.88    6.79
   0  -5   8  134.06    9.20
   0   5  -8  119.47   12.20
   0  -5   7    2.64    0.98
   0   5  -7    9.35    3.44
   0   5  -7    7.87    2.70
   0  -5   7    4.40    1.62
   0   5  -7    8.11    3.73
   0  -5   6  560.51   10.74
   0   5  -6  588.43   22.12
   0   5  -6  581.70   18.23
   0  -5   6  594.80   15.22
   0   5  -6  527.04   29.41
   0  -5   5  192.81    5.67
   0   5  -5  204.12   11.80
   0   5  -5  195.66    9.77
   0   5  -5  207.64    3.85
   0   5  -5  179.91   15.52
   0  -5   4  266.24    6.38
   0   5  -4  272.40   10.97
   0   5  -4  279.47   12.46
   0   5  -3    1.73    0.92
   0  -5   3    3.71    0.80
   0   5  -3    1.03    0.82
   0  -5   3    1.70    0.65
   0  -5   3    1.87    0.82
   0   5  -2   20.88    2.72
   0   5  -2   20.95    2.84
   0  -5   2   22.49    1.45
   0  -5   2   19.94    2.26
   0  -5   2   20.98    2.11
   0  -5   1  156.92    6.94
   0   5  -1  165.82    7.57
   0   5  -1  154.10    6.54
   0  -5   1  134.90    3.41
   0  -5   1  135.26    5.29
   0  -5   1  140.05    5.70
   0  -5   0  146.06    6.82
   0   5   0  136.96    5.73
   0   5   0  146.34    7.12
   0  -5   0  133.64    4.02
   0  -5   0  128.71    5.42
   0   5   0  142.63    6.31
   0  -5   0  137.29    5.48
   0   5   1   85.08    4.20
   0  -5  -1   91.10    5.23
   0  -5  -1   90.31    5.59
   0   5   1   77.13    4.89
   0  -5  -1   72.37    4.06
   0  -5  -1   75.50    4.38
   0   5   1   74.57    4.23
   0   5   2  237.89    6.92
   0  -5  -2  261.77    9.50
   0  -5  -2  267.56    9.94
   0  -5  -2  305.38    8.52
   0   5   2  316.88    9.56
   0   5   2  326.24   10.68
   0  -5  -3  678.08   16.88
   0  -5  -3  664.37   16.62
   0   5   3  596.94   11.50
   0   5   3  597.64   14.01
   0   5   3  599.05   14.80
   0   5   3  593.73   15.76
   0   5   4  763.49   17.46
   0  -5  -4  723.99   18.72
   0  -5  -4  742.70   18.54
   0  -5  -4  771.22   19.76
   0   5   4  791.51   20.20
   0   5   4  762.51   18.78
   0   5   5   14.06    2.69
   0  -5  -5   28.97    4.29
   0  -5  -5   28.60    4.12
   0  -5  -5   32.79    4.42
   0   5   5   13.58    2.97
   0   5   5   12.95    2.98
   0   5   6    4.97    1.72
   0  -5  -6    2.58    1.43
   0  -5  -6    3.06    1.63
   0  -5  -6    1.19    0.90
   0  -5  -7    3.60    2.10
   0  -5  -7    1.85    1.50
   0   5   7    4.85    1.98
   0   5   7    3.90    2.08
   0   5   7    3.69    2.25
   0  -5  -8  303.79   17.82
   0  -5  -8  304.94   18.14
   0   5   8  324.08   16.14
   0   5   8  337.58   17.62
   0   5   8  323.75   19.60
   0  -5  -9   24.11    5.96
   0  -5  -9   24.56    5.65
   0   5   9   34.99    5.68
   0   5   9   26.61    5.61
   0   5   9   24.10    6.05
   0   5  10   30.81    7.26
   0   5  10   24.49    5.72
   0  -5 -10   19.64    5.38
   0  -5 -10   17.45    5.43
   0   5  11   10.68    4.40
   0   5  11   10.55    4.44
   0  -5 -11    7.93    4.54
   0  -5 -11    6.16    3.80
   0   5  12    7.64    3.99
   0   5  12    8.73    5.02
   0  -5 -12    9.99    5.64
   0  -5 -12    6.16    4.64
   0  -5 -13   34.24    8.18
   0  -5 -13   41.73    8.31
   0  -5 -14   81.73   12.29
   0  -5 -14   80.95   11.81
   0   5  15    0.25    1.69
   0  -5 -15    6.81    3.33
   0  -5 -15    3.61    2.57
   0  -5 -16  314.10   23.16
   0  -5 -16  349.38   23.49
   0   5  17    2.40    2.19
   0  -5 -17    3.86    2.86
   0  -5 -17    4.36    3.08
   0   5  18    2.11    1.84
   0  -5 -18    3.40    2.62
   0  -5 -18    3.77    2.94
   0   5  19    2.69    1.11
   0  -5 -19    1.39    0.74
   0  -5 -19    1.16    0.94
   0   5  20   19.39    2.70
   0  -5 -20   23.10    2.88
   0  -5 -20   26.45    3.17
   0  -5 -21  174.32    7.93
   0  -5 -21  182.73    8.41
   0   5  22  128.82    6.65
   0  -5 -22  120.79    6.53
   0  -5 -22  118.97    6.60
   0   5  23  177.10    7.70
   0  -5 -23  195.90    8.26
   0  -5 -23  206.44    8.56
   0  -5 -24    2.04    0.74
   0  -5 -24    4.75    1.43
   0  -5 -25    8.45    1.75
   0   5  25    9.84    1.81
   0  -5 -26   12.69    2.04
   0   5  26   12.44    2.02
   0  -5 -27    0.31    0.33
   0   5  27    2.83    0.93
   0  -5 -28   35.37    2.77
   0   5  28   27.66    2.59
   0  -5 -29    0.63    0.44
   0   5  29    0.84    0.51
   0   5  30    3.24    0.71
   0  -5 -30    4.32    0.80
   0  -5 -30    2.67    0.59
   0   5  30    2.99    0.70
   0   5  31    6.63    0.90
   0  -5 -31    6.44    0.87
   0   5  31    8.34    1.06
   0  -5 -31    5.68    0.85
   0  -6  33    6.75    1.03
   0  -6  32    3.75    0.83
   0  -6  31    1.69    0.74
   0  -6  30    6.91    1.50
   0  -6  29   74.12    4.76
   0  -6  29   63.26    3.89
   0  -6  29   72.10    4.74
   0  -6  28   12.58    2.15
   0  -6  28   11.98    1.88
   0  -6  28   11.18    2.00
   0  -6  27  296.27   10.54
   0  -6  27  281.65    9.41
   0  -6  27  303.12   10.81
   0  -6  26    1.31    1.04
   0  -6  26    1.08    0.80
   0  -6  26    0.67    0.80
   0  -6  25   11.71    2.17
   0  -6  25   10.54    2.23
   0  -6  24   34.96    3.75
   0  -6  24   38.83    4.14
   0  -6  23    7.11    1.74
   0  -6  23    5.77    1.71
   0  -6  22   20.38    2.93
   0  -6  22   22.55    3.33
   0  -6  21    1.17    0.98
   0  -6  21    0.69    1.34
   0  -6  21    1.83    1.05
   0   6 -21    0.60    1.00
   0  -6  20   84.68   11.99
   0   6 -20   80.04   10.76
   0  -6  19  203.27   18.51
   0   6 -19  197.32   16.84
   0  -6  18   17.94    5.62
   0   6 -18   38.55    7.43
   0  -6  17    8.58    3.99
   0   6 -17    3.32    2.06
   0   6 -17    2.55    2.01
   0  -6  16    1.33    2.28
   0   6 -16    2.02    1.63
   0   6 -16    3.72    2.41
   0  -6  15    3.45    2.89
   0   6 -15    1.25    2.11
   0   6 -15    1.44    1.73
   0  -6  14    2.42    2.32
   0   6 -14    7.85    3.68
   0   6 -14    6.93    3.22
   0  -6  13   28.15    6.61
   0   6 -13   14.32    4.82
   0   6 -13   15.24    3.65
   0   6 -13   13.82    4.61
   0  -6  12   30.24    6.21
   0   6 -12   37.93    5.80
   0   6 -12   35.03    7.23
   0   6 -12   32.76    7.58
   0  -6  11  161.47   12.98
   0  -6  11  119.34    8.52
   0   6 -11  136.28   13.09
   0   6 -11  141.94   16.83
   0   6 -10  503.08   29.28
   0   6 -10  546.69   24.55
   0  -6  10  449.71   14.63
   0  -6   9    5.75    2.17
   0   6  -9    9.11    2.93
   0  -6   9    4.38    1.35
   0   6  -9    8.94    3.67
   0  -6   8   18.68    3.31
   0  -6   8   21.83    2.53
   0   6  -8   20.11    5.05
   0   6  -8   23.93    4.47
   0   6  -7   13.82    3.11
   0   6  -7   11.49    3.71
   0  -6   7   10.56    1.61
   0   6  -6  294.38   15.96
   0   6  -6  276.65   13.36
   0  -6   6  283.20    7.66
   0   6  -5  400.39   15.05
   0  -6   5  374.66    8.47
   0   6  -5  408.79   16.99
   0  -6   5  402.78   13.41
   0  -6   5  372.64   11.12
   0   6  -4  257.33   12.15
   0   6  -4  249.06   11.28
   0  -6   4  223.65    6.78
   0  -6   4  321.33   11.05
   0  -6   4  303.25    9.30
   0   6  -3  317.76   12.27
   0   6  -3  318.13   12.23
   0  -6   3  288.81    9.74
   0  -6   3  284.68    8.71
   0  -6   2  111.58    5.69
   0  -6   2  109.93    5.24
   0  -6   2  113.57    3.44
   0   6  -2  104.91    6.74
   0   6  -2   97.66    6.11
   0  -6   1  251.78    8.40
   0  -6   1  239.51    9.41
   0  -6   1  229.64    4.95
   0   6  -1  232.72    8.62
   0   6  -1  238.14   10.13
   0   6   0   87.83    5.49
   0  -6   0   80.83    4.65
   0  -6   0   84.36    4.76
   0  -6   0   65.65    5.04
   0  -6   0   78.74    3.33
   0   6   0   60.97    4.12
   0   6   0   67.10    5.32
   0  -6  -1  135.36    6.10
   0   6   1  146.69    7.37
   0   6   1  147.90    6.53
   0  -6  -1  175.76    8.53
   0  -6  -1  169.61    7.86
   0   6   1  159.67    6.37
   0   6   2  271.38   10.58
   0   6   2  259.94    9.35
   0  -6  -2  246.71    8.32
   0  -6  -2  306.65   11.71
   0  -6  -2  307.55   11.26
   0   6   2  266.24    8.08
   0  -6  -3    9.67    1.79
   0   6   3    8.63    1.89
   0   6   3    8.22    2.07
   0  -6  -3   38.28    4.32
   0  -6  -3   40.60    4.38
   0   6   3   12.23    2.13
   0   6   3   38.81    3.14
   0   6   4    5.73    1.60
   0  -6  -4    4.70    1.32
   0   6   4    8.75    2.23
   0   6   4    7.75    2.26
   0  -6  -4    9.57    2.38
   0  -6  -4   10.37    2.51
   0   6   5    1.65    1.15
   0   6   5    2.56    1.51
   0   6   5    2.25    1.27
   0  -6  -5    0.78    0.98
   0  -6  -5    2.45    1.16
   0  -6  -5    1.57    1.30
   0   6   6    2.62    1.34
   0   6   6    2.64    1.49
   0  -6  -6    0.65    0.57
   0  -6  -6    1.89    1.30
   0  -6  -6    0.28    0.60
   0   6   7    1.74    1.29
   0   6   7    1.13    1.34
   0  -6  -7    2.82    1.66
   0  -6  -7    3.65    2.08
   0  -6  -7    1.96    1.24
   0   6   8   61.72    8.55
   0  -6  -8   66.73    7.99
   0  -6  -8   73.38    9.09
   0  -6  -8   81.29    9.15
   0   6   8   65.32    7.78
   0   6   8   85.12    8.38
   0   6   9    1.62    1.99
   0  -6  -9    4.19    3.04
   0  -6  -9    1.88    1.23
   0  -6  -9    3.59    2.34
   0   6   9    1.06    0.67
   0   6   9    8.12    4.15
   0   6  10  133.45   15.04
   0  -6 -10  110.90   11.91
   0  -6 -10  115.55   13.06
   0  -6 -10  115.91   13.32
   0   6  10  138.17   13.25
   0   6  10  151.88   12.90
   0   6  11    4.04    1.66
   0  -6 -11    1.23    1.31
   0  -6 -11    3.88    3.29
   0  -6 -11    1.18    1.24
   0   6  11    6.03    3.94
   0   6  12  684.68   29.79
   0   6  12  728.00   35.46
   0  -6 -12  598.13   28.82
   0  -6 -12  643.92   35.75
   0   6  13    6.23    3.41
   0  -6 -13    2.99    2.54
   0  -6 -13    8.06    4.49
   0  -6 -13    9.60    3.75
   0  -6 -14  204.42   15.67
   0  -6 -14  159.39   17.98
   0  -6 -14  196.94   18.83
   0   6  15   14.98    4.85
   0  -6 -15   16.96    5.37
   0  -6 -15   16.76    6.02
   0   6  16   89.34   12.20
   0  -6 -16   61.89   10.74
   0  -6 -16   69.68   10.93
   0   6  17    7.32    3.49
   0  -6 -17    6.60    3.33
   0  -6 -17    6.78    3.47
   0   6  18   26.57    6.94
   0  -6 -18   27.78    3.21
   0  -6 -18   26.76    6.82
   0  -6 -18   29.18    7.28
   0   6  19   24.52    2.99
   0  -6 -19   32.58    3.46
   0  -6 -19   26.91    3.32
   0   6  20    0.93    0.58
   0  -6 -20    1.36    0.69
   0  -6 -20    0.24    0.47
   0   6  21  101.90    5.95
   0  -6 -21  101.67    6.07
   0  -6 -21   90.38    5.87
   0   6  22   66.40    4.76
   0  -6 -22   75.85    5.19
   0  -6 -22   69.78    5.06
   0   6  23   72.39    4.79
   0  -6 -23   78.86    5.16
   0  -6 -23   66.87    4.81
   0   6  24   73.60    4.73
   0  -6 -24   82.19    5.19
   0  -6 -24   77.40    5.04
   0   6  25   12.45    1.99
   0  -6 -25    9.83    1.74
   0  -6 -25    7.45    1.61
   0   6  26   23.17    2.57
   0  -6 -26   22.95    2.54
   0   6  27    7.36    1.39
   0  -6 -27    7.47    1.37
   0   6  28   18.94    2.06
   0  -6 -28   17.48    1.92
   0   6  29    3.82    0.87
   0  -6 -29    2.54    0.75
   0   6  30    5.48    0.93
   0  -6 -30    4.41    0.74
   0  -6 -31   13.67    1.20
   0   6  31   17.57    1.44
   0  -7  33    1.66    0.55
   0   7 -33    1.37    0.44
   0  -7  32    2.71    0.68
   0  -7  31   44.63    3.20
   0  -7  30   96.37    5.10
   0  -7  29   17.44    2.46
   0  -7  28  159.12    7.57
   0  -7  28  162.04    7.50
   0  -7  28  149.00    6.41
   0  -7  27   22.68    3.17
   0  -7  27   23.16    3.21
   0  -7  27   23.49    3.41
   0  -7  26    1.25    0.91
   0  -7  26    2.08    1.20
   0  -7  26    2.05    0.98
   0  -7  25   10.31    2.21
   0  -7  25   10.42    2.00
   0  -7  25   10.37    2.12
   0  -7  24    1.17    0.81
   0  -7  24    2.48    1.19
   0  -7  24    1.49    0.94
   0  -7  23    2.70    1.17
   0  -7  23    2.30    1.05
   0  -7  22   73.25    6.00
   0  -7  22   65.25    5.25
   0  -7  21    0.44    0.85
   0  -7  21   -0.05    0.83
   0  -7  20    0.52    0.97
   0   7 -20    1.43    1.36
   0  -7  20    0.85    2.07
   0   7 -19   64.02    9.95
   0  -7  19  103.77   13.78
   0   7 -18    3.76    2.53
   0  -7  18    2.72    2.54
   0   7 -17    3.82    2.59
   0   7 -17    3.82    1.69
   0   7 -16    1.99    1.36
   0   7 -16    2.41    1.55
   0  -7  16    3.83    2.31
   0   7 -15  140.83   14.43
   0   7 -15  136.29   15.13
   0   7 -14   18.46    5.69
   0   7 -14   21.67    5.96
   0  -7  14   28.09    6.64
   0   7 -13  365.06   25.25
   0   7 -13  324.82   24.55
   0   7 -13  357.70   18.98
   0   7 -12   27.44    7.30
   0   7 -12   31.19    6.95
   0   7 -12   32.84    5.43
   0  -7  12   49.13    7.52
   0   7 -11  157.19   14.51
   0   7 -11  147.75   17.00
   0  -7  11  131.04   11.33
   0   7 -10   23.87    5.23
   0   7 -10   19.95    6.34
   0   7  -9  339.29   18.86
   0  -7   9  307.23   10.14
   0   7  -9  355.93   23.16
   0  -7   9  288.90   14.21
   0   7  -8  449.28   23.67
   0  -7   8  450.39   11.19
   0   7  -8  478.90   20.77
   0  -7   8  511.14   17.12
   0   7  -7   14.54    3.85
   0  -7   7   11.02    1.86
   0   7  -7   19.03    5.53
   0  -7   7    6.71    2.11
   0  -7   6  248.75    7.72
   0   7  -6  280.59   14.31
   0   7  -6  286.00   16.02
   0  -7   6  195.16    8.95
   0  -7   6  196.91   10.49
   0  -7   5   37.31    3.03
   0   7  -5   27.66    4.28
   0   7  -5   27.05    4.61
   0  -7   5   24.79    3.55
   0  -7   5   27.36    3.17
   0   7  -4  105.79    8.00
   0   7  -4  106.29    8.03
   0  -7   4   88.23    6.17
   0  -7   4   91.82    5.50
   0   7  -3  371.04   13.74
   0   7  -3  382.19   14.54
   0  -7   3  443.36   11.63
   0  -7   3  439.70   12.78
   0   7  -2   17.09    2.77
   0   7  -2   17.84    3.26
   0  -7   2   34.97    2.05
   0  -7   2   33.83    3.42
   0  -7   2   34.08    3.16
   0  -7   1    1.32    0.87
   0   7  -1    2.22    1.13
   0   7  -1    0.99    0.72
   0  -7   1    0.27    0.17
   0  -7   1    0.48    0.47
   0  -7   1    0.78    0.63
   0   7  -1    0.55    0.61
   0  -7   0  115.40    7.30
   0   7   0  105.25    5.86
   0   7   0  115.47    7.56
   0  -7   0  119.75    4.39
   0   7   0  121.16    6.08
   0   7   0  130.06    7.30
   0  -7   0  132.53    6.48
   0  -7   0  128.62    6.39
   0  -7  -1   40.85    4.51
   0   7   1   36.09    3.28
   0  -7  -1   33.02    2.67
   0   7   1   31.24    3.26
   0  -7  -1   31.51    3.19
   0   7   1   33.74    3.86
   0   7   2   17.34    2.27
   0  -7  -2   19.04    3.24
   0  -7  -2   18.97    3.05
   0   7   2   27.38    3.26
   0   7   2   28.70    3.70
   0  -7  -2   25.46    2.90
   0  -7  -3  111.35    8.02
   0  -7  -3  118.36    8.04
   0   7   3  105.51    5.60
   0   7   3   74.46    5.82
   0   7   3   77.99    6.50
   0   7   3   74.51    5.84
   0  -7  -3   68.78    4.99
   0  -7  -4   82.49    7.27
   0   7   4   75.20    4.90
   0   7   4   64.91    5.62
   0  -7  -4   60.92    5.01
   0   7   4   64.34    6.34
   0   7   4   63.78    5.90
   0   7   5   65.34    6.05
   0  -7  -5   23.52    4.15
   0  -7  -5   24.90    4.29
   0   7   5   72.34    6.93
   0   7   5   82.72    7.72
   0   7   6  370.57   15.57
   0  -7  -6  402.86   18.17
   0   7   6  345.74   16.72
   0   7   6  344.34   16.92
   0   7   7    8.78    2.71
   0  -7  -7    2.90    1.99
   0  -7  -7    3.05    1.58
   0  -7  -7    3.84    1.88
   0   7   7   11.18    3.42
   0  -7  -8   16.82    4.40
   0  -7  -8   19.30    4.96
   0  -7  -8   19.07    4.59
   0   7   8   23.61    4.76
   0   7   8   33.04    5.66
   0   7   8   37.15    6.84
   0  -7  -9  134.47   13.10
   0  -7  -9  140.54   13.80
   0  -7  -9  119.26   11.84
   0   7   9  132.79   11.25
   0   7   9  166.84   13.44
   0   7   9  171.66   15.57
   0  -7 -10    7.37    3.36
   0  -7 -10    7.90    3.61
   0  -7 -10    8.41    4.22
   0   7  10   10.97    3.22
   0   7  10    9.41    3.39
   0   7  10    9.28    3.99
   0   7  11   32.41    8.24
   0   7  11   39.41    7.00
   0  -7 -11   26.96    7.04
   0  -7 -11   26.46    6.43
   0  -7 -11   18.16    5.83
   0   7  12  355.94   25.82
   0   7  12  424.11   23.76
   0  -7 -12  359.20   23.49
   0  -7 -12  358.84   27.02
   0  -7 -13   26.36    6.02
   0  -7 -13   24.89    7.62
   0  -7 -13   18.64    6.63
   0   7  14   33.96    7.70
   0  -7 -14   25.62    8.37
   0  -7 -14   40.74    9.31
   0  -7 -14   34.08    6.75
   0   7  15   15.66    5.20
   0  -7 -15   19.37    6.39
   0  -7 -15   23.50    6.99
   0   7  16    5.68    3.36
   0  -7 -16    8.75    4.09
   0  -7 -16    8.70    4.84
   0   7  17    0.84    0.89
   0  -7 -17    2.44    1.91
   0  -7 -17    1.25    1.04
   0   7  18  141.27    7.12
   0  -7 -18  159.44    7.79
   0  -7 -18  151.06    7.85
   0   7  19    8.32    1.76
   0  -7 -19    6.79    1.60
   0  -7 -19    8.45    1.92
   0   7  20   23.72    2.91
   0  -7 -20   27.24    3.21
   0  -7 -20   29.81    3.62
   0   7  21  125.86    6.57
   0  -7 -21  130.58    6.89
   0  -7 -21  137.96    7.32
   0   7  22    0.74    0.66
   0  -7 -22    2.72    1.15
   0  -7 -22    3.00    1.25
   0   7  23   77.88    4.92
   0  -7 -23   85.22    5.37
   0  -7 -23   89.87    5.65
   0   7  24   25.42    2.72
   0  -7 -24   27.95    3.02
   0  -7 -24   32.16    3.24
   0  -7 -25   19.42    2.39
   0  -7 -25   21.86    2.51
   0   7  25   20.89    2.49
   0  -7 -26   26.60    2.69
   0   7  26   21.95    2.44
   0  -7 -27   42.80    3.17
   0   7  27   50.72    3.48
   0  -7 -28    3.55    0.91
   0   7  28    2.03    0.72
   0  -7 -29   40.03    2.55
   0   7  29   58.69    3.15
   0  -7 -30   38.24    2.20
   0   7  30   40.90    2.34
   0  -8  33    3.20    0.71
   0  -8  32    0.60    0.39
   0  -8  31    1.85    0.82
   0  -8  30    3.05    1.19
   0  -8  29  142.00    6.66
   0  -8  28   94.98    5.76
   0  -8  28   88.15    4.95
   0  -8  27    5.12    1.36
   0  -8  27    5.51    1.30
   0  -8  26  269.67   10.57
   0  -8  26  246.33    9.17
   0  -8  26  263.01   10.54
   0  -8  25   30.47    3.65
   0  -8  25   29.81    3.37
   0  -8  25   26.12    3.56
   0  -8  24    0.48    0.64
   0  -8  24    1.13    0.70
   0  -8  23    3.81    1.32
   0  -8  23    3.93    1.41
   0  -8  23    3.85    1.49
   0  -8  22  129.32    8.08
   0  -8  22  123.06    7.42
   0  -8  22  128.97    8.22
   0  -8  21   12.22    2.38
   0  -8  21   12.38    2.56
   0  -8  21   11.86    2.64
   0  -8  20   22.99    3.64
   0  -8  20   20.55    3.24
   0   8 -20   26.15    6.57
   0  -8  20   11.65    5.19
   0   8 -19   37.26    8.08
   0  -8  19    5.97    3.03
   0   8 -18    7.75    3.58
   0  -8  18   13.80    5.34
   0   8 -17   66.13    9.80
   0   8 -17   65.88   10.53
   0   8 -16   15.45    4.79
   0   8 -16   16.56    5.64
   0  -8  16   31.59    7.97
   0   8 -15  102.80   13.72
   0   8 -15  111.80   13.73
   0  -8  15  127.95   14.82
   0   8 -14   33.20    6.24
   0   8 -14   33.04    8.10
   0   8 -14   26.98    7.50
   0  -8  14   49.53    8.67
   0   8 -13  149.02   12.23
   0   8 -13  130.51   17.16
   0   8 -13  151.04   16.45
   0  -8  13  151.50   13.92
   0   8 -12   44.26   10.57
   0   8 -12   47.68    8.87
   0  -8  12   32.28    6.20
   0   8 -11  447.15   25.20
   0   8 -11  409.26   28.67
   0  -8  11  502.29   21.76
   0   8 -10   69.98    9.44
   0   8 -10   67.18   10.76
   0  -8  10   82.72    8.16
   0   8  -9    3.81    2.12
   0   8  -9    2.99    2.32
   0   8  -8   97.90   10.09
   0   8  -8   91.14   10.88
   0  -8   8   77.89    7.95
   0  -8   8   76.57    6.67
   0   8  -7   47.27    6.48
   0   8  -7   48.13    7.15
   0  -8   7   40.76    3.41
   0  -8   7   84.03    7.54
   0  -8   7   84.82    6.49
   0   8  -6  146.01   11.51
   0  -8   6  115.60    5.94
   0   8  -6  151.38   11.18
   0  -8   6  186.78   10.53
   0   8  -6  177.23    6.00
   0  -8   6  185.38    8.98
   0   8  -5  511.98   19.73
   0   8  -5  521.26   19.67
   0  -8   5  442.86   13.25
   0  -8   5  432.33   14.94
   0   8  -4    5.79    2.10
   0   8  -4    6.65    2.15
   0  -8   4    8.98    1.80
   0  -8   4   10.33    2.21
   0   8  -3   47.22    5.63
   0   8  -3   43.85    4.93
   0  -8   3   46.48    4.04
   0  -8   3   45.56    4.40
   0  -8   2   98.57    3.66
   0   8  -2   91.58    6.65
   0   8  -2   96.31    7.79
   0  -8   2  102.37    5.93
   0  -8   2   94.56    6.13
   0  -8   1   30.22    3.99
   0  -8   1   53.17    2.74
   0   8  -1   27.82    3.36
   0   8  -1   29.02    4.20
   0   8  -1   65.45    5.48
   0  -8   1   59.92    4.79
   0  -8   1   56.96    4.44
   0  -8   0  294.44   12.65
   0  -8   0  224.10    6.24
   0   8   0  264.56    9.91
   0   8   0  285.58   12.88
   0  -8   0  240.11    9.46
   0   8   0  219.34    8.89
   0   8   0  217.97   10.23
   0  -8   0  215.51    8.95
   0  -8  -1  127.21    8.53
   0  -8  -1  175.96    6.39
   0   8   1  113.92    6.31
   0   8   1  194.94    9.95
   0  -8  -1  173.83    8.05
   0   8   1  173.18    8.27
   0  -8  -2  337.50   14.52
   0   8   2  303.16   10.04
   0   8   2  377.88   14.51
   0   8   2  363.09   12.73
   0  -8  -2  338.75   11.26
   0  -8  -3   22.17    3.86
   0  -8  -3   23.59    4.12
   0   8   3   24.16    3.58
   0   8   3   20.71    2.76
   0   8   3   27.38    4.30
   0  -8  -3   17.54    2.85
   0   8   3   27.67    3.92
   0  -8  -4    9.38    2.68
   0  -8  -4    9.34    2.56
   0   8   4   10.00    2.28
   0   8   4    6.96    1.66
   0   8   4   12.92    3.04
   0   8   4   13.11    2.84
   0  -8  -4   11.89    2.37
   0   8   5    3.63    1.71
   0  -8  -5    3.86    1.80
   0  -8  -5    2.88    1.54
   0   8   5    3.76    1.94
   0   8   5    2.03    1.18
   0   8   6   72.54    7.13
   0  -8  -6   70.08    8.05
   0  -8  -6   78.08    8.48
   0   8   6   73.80    8.22
   0   8   6   70.85    7.86
   0   8   7   45.92    6.15
   0  -8  -7   30.09    5.50
   0  -8  -7   35.40    6.04
   0   8   7   42.17    6.61
   0  -8  -8   22.38    5.12
   0  -8  -8   20.74    5.46
   0   8   8   30.46    5.66
   0   8   8   34.12    6.00
   0   8   8   35.57    7.04
   0  -8  -9   15.55    4.64
   0  -8  -9   15.73    4.73
   0  -8  -9   13.69    4.11
   0   8   9   13.13    3.75
   0   8   9   13.14    3.69
   0   8   9   11.14    4.14
   0  -8 -10    1.57    1.59
   0  -8 -10    0.87    1.38
   0  -8 -10    2.04    2.13
   0   8  10    2.17    1.94
   0   8  10    1.93    0.93
   0   8  10    3.69    2.78
   0  -8 -11    8.12    3.98
   0  -8 -11    9.44    4.65
   0  -8 -11    7.15    4.59
   0   8  11   11.08    4.51
   0   8  11   10.83    5.29
   0   8  11   20.66    5.43
   0  -8 -12  176.90   19.15
   0  -8 -12  189.22   17.70
   0  -8 -12  154.98   17.52
   0   8  12  207.78   20.60
   0  -8 -13    0.27    1.61
   0  -8 -13    1.26    2.55
   0  -8 -13    1.13    1.90
   0   8  13    2.28    2.78
   0  -8 -14   86.58   15.18
   0  -8 -14  100.35   15.40
   0   8  14  132.20   15.62
   0  -8 -15   -0.51    1.32
   0  -8 -15   -0.68    2.98
   0   8  15    1.66    1.55
   0  -8 -16    2.02    2.30
   0  -8 -16   -0.69    1.70
   0   8  16    1.77    1.90
   0  -8 -17    2.41    0.85
   0   8  17    1.30    2.26
   0  -8 -17    1.94    0.86
   0   8  18   38.03    3.66
   0  -8 -18   31.03    3.47
   0  -8 -18   34.70    3.83
   0   8  19    1.94    0.91
   0  -8 -19    2.29    1.04
   0  -8 -19    2.27    1.09
   0   8  20    4.77    1.32
   0  -8 -20    3.00    0.96
   0  -8 -20    3.95    1.26
   0   8  21   15.24    2.27
   0  -8 -21   14.60    2.24
   0  -8 -21   16.51    2.51
   0   8  22   56.86    4.24
   0  -8 -22   63.42    4.68
   0  -8 -22   63.00    4.80
   0   8  23    9.31    1.68
   0  -8 -23    9.76    1.73
   0  -8 -23    7.49    1.54
   0  -8 -24   31.14    3.06
   0  -8 -24   28.96    3.00
   0   8  25    4.27    1.10
   0  -8 -25    4.19    1.12
   0  -8 -25    3.65    1.01
   0   8  26   11.73    1.72
   0  -8 -26    9.15    1.58
   0   8  27    0.89    0.49
   0  -8 -27    1.62    0.70
   0   8  28  153.33    5.31
   0  -8 -28  127.06    4.83
   0  -8 -29    2.93    0.66
   0  -8 -29    4.94    0.84
   0  -8 -30   13.79    1.26
   0  -8 -30   11.98    1.13
   0  -9  33    5.60    0.91
   0   9 -32    1.39    0.50
   0  -9  32    1.24    0.52
   0  -9  31    2.86    0.81
   0  -9  30   12.09    1.79
   0  -9  29    4.64    1.47
   0  -9  28  124.33    6.68
   0  -9  27   16.87    2.47
   0  -9  27   14.10    1.94
   0  -9  26   81.27    5.43
   0  -9  26   86.65    6.18
   0  -9  25   97.80    6.02
   0  -9  25  104.24    6.86
   0  -9  24    0.62    0.48
   0  -9  24    1.97    1.11
   0  -9  24    0.53    0.56
   0  -9  23   27.92    3.48
   0  -9  23   31.08    3.95
   0  -9  23   28.48    3.84
   0  -9  22    1.52    0.96
   0  -9  22    1.47    1.24
   0  -9  22    0.97    0.93
   0  -9  21  152.36    9.31
   0  -9  21  141.59    8.44
   0  -9  21  147.34    9.22
   0  -9  20   21.19    3.58
   0  -9  20   20.31    3.21
   0  -9  20   25.21    8.27
   0  -9  20   21.78    3.72
   0  -9  19    4.00    1.82
   0   9 -19    2.25    2.56
   0   9 -18   70.40   11.50
   0  -9  18   17.48    6.45
   0   9 -17   10.16    3.78
   0   9 -17   11.02    4.94
   0  -9  17    2.51    2.62
   0   9 -16    5.30    3.29
   0   9 -16    1.80    1.18
   0   9 -15    0.78    1.41
   0   9 -15    3.16    2.81
   0  -9  15    0.73    1.36
   0   9 -14  321.21   19.29
   0   9 -14  343.55   27.59
   0   9 -14  308.16   26.81
   0  -9  14  342.63   22.24
   0   9 -13    6.71    4.12
   0   9 -13    5.12    4.19
   0  -9  13    2.91    1.48
   0   9 -12  191.30   21.31
   0   9 -12  213.37   19.40
   0  -9  12  224.34   15.43
   0   9 -11  250.65   19.88
   0   9 -11  239.59   22.44
   0  -9  11  190.34   13.26
   0  -9  11  177.07   14.90
   0   9 -10  189.13   18.33
   0   9 -10  196.14   16.51
   0  -9  10  182.19   14.14
   0  -9  10  183.94   12.08
   0   9  -9   92.64   12.18
   0   9  -9   92.68   11.11
   0  -9   9   43.72    5.53
   0  -9   9   41.53    6.40
   0   9  -8   21.87    4.82
   0   9  -8   18.97    4.78
   0  -9   8   41.64    5.01
   0  -9   8   46.47    6.14
   0   9  -7  339.30   18.66
   0   9  -7  357.42   20.34
   0  -9   7  265.16   13.81
   0  -9   7  253.16   11.71
   0   9  -6   20.41    4.38
   0   9  -6   18.70    4.12
   0  -9   6   18.85    3.51
   0  -9   6   18.13    2.99
   0   9  -5   20.19    4.12
   0   9  -5   19.10    3.91
   0  -9   5   37.51    4.11
   0  -9   5   35.68    4.40
   0   9  -4   84.62    7.66
   0   9  -4   86.77    8.43
   0  -9   4   68.45    5.91
   0  -9   4   73.79    5.59
   0   9  -3   37.13    4.69
   0   9  -3   37.08    5.27
   0  -9   3   35.65    4.10
   0  -9   3   36.82    3.85
   0  -9   2   23.14    1.86
   0   9  -2   15.47    3.46
   0   9  -2   15.08    2.91
   0   9  -2   27.00    3.91
   0  -9   2   24.86    3.39
   0  -9   2   25.93    3.26
   0  -9   1  370.93   15.08
   0  -9   1  396.61    7.90
   0   9  -1  329.44   12.30
   0   9  -1  366.75   15.81
   0  -9   1  412.88   12.83
   0  -9   1  374.62   12.69
   0   9  -1  403.58   14.76
   0  -9   0   27.74    4.22
   0  -9   0   52.92    3.15
   0   9   0   26.04    3.31
   0   9   0   56.50    4.87
   0  -9   0   57.42    4.90
   0  -9   0   58.90    5.05
   0   9   0   60.63    5.89
   0  -9  -1  490.77   18.10
   0  -9  -1  507.94   11.29
   0   9   1  426.24   13.05
   0   9   1  505.60   17.28
   0  -9  -1  450.84   13.83
   0   9   1  466.17   14.56
   0  -9  -2   74.38    7.43
   0  -9  -2   36.96    3.45
   0   9   2   62.96    4.95
   0   9   2   28.96    4.40
   0   9   2   33.08    4.21
   0  -9  -2   25.73    3.40
   0  -9  -3  302.89   15.40
   0  -9  -3  295.40   14.38
   0   9   3  287.24   12.59
   0   9   3  256.90    9.85
   0  -9  -3  264.89   11.00
   0   9   3  283.30   12.90
   0   9   3  303.90   14.41
   0  -9  -4   19.62    4.20
   0  -9  -4   15.65    3.68
   0   9   4    7.49    2.13
   0   9   4   15.02    2.54
   0   9   4    5.31    1.96
   0   9   4    5.86    2.28
   0  -9  -4    4.36    1.60
   0   9   5    2.06    1.48
   0  -9  -5    1.24    1.33
   0  -9  -5    1.22    1.47
   0   9   5    2.50    1.59
   0   9   5    2.16    1.48
   0   9   6   29.04    4.61
   0  -9  -6   10.85    3.25
   0  -9  -6   14.24    3.84
   0   9   6   27.75    5.22
   0   9   6   25.43    4.86
   0   9   7   23.66    4.47
   0  -9  -7   11.88    3.79
   0  -9  -7    9.35    3.13
   0   9   7   22.52    5.06
   0   9   8  509.77   22.47
   0  -9  -8  568.39   27.15
   0  -9  -8  487.02   24.76
   0   9   8  478.01   25.27
   0  -9  -9  887.20   36.14
   0  -9  -9  783.57   32.93
   0   9   9 1077.32   35.15
   0   9   9  905.30   31.65
   0   9   9 1003.19   39.54
   0  -9 -10   50.41    9.14
   0  -9 -10   52.65    9.91
   0   9  10   69.92   10.49
   0   9  10   65.29   12.13
   0  -9 -11  960.64   40.40
   0  -9 -11  972.84   42.96
   0   9  11 1178.33   42.00
   0   9  11 1115.99   38.73
   0   9  11 1235.28   50.40
   0   9  12  226.06   22.54
   0  -9 -12  198.05   19.08
   0  -9 -12  162.36   18.81
   0   9  13   30.46    7.78
   0  -9 -13   18.48    5.86
   0  -9 -13   12.53    5.76
   0   9  14   89.53   13.13
   0  -9 -14   84.93   14.78
   0   9  15    3.38    2.78
   0  -9 -15    1.45    1.61
   0  -9 -16   13.70    2.27
   0  -9 -16   10.31    2.15
   0  -9 -17   10.65    2.26
   0  -9 -17   10.72    2.05
   0   9  17    6.61    1.49
   0  -9 -18    9.19    2.03
   0  -9 -18   12.91    2.19
   0   9  18    9.93    1.91
   0  -9 -19    6.06    1.56
   0  -9 -19    4.59    1.30
   0   9  19    4.97    1.35
   0  -9 -20    5.13    1.64
   0  -9 -20    8.95    1.89
   0   9  20    5.12    1.35
   0  -9 -21    0.41    0.46
   0   9  21    1.02    0.70
   0  -9 -21    0.77    0.68
   0  -9 -22   13.72    2.20
   0  -9 -22    8.16    1.49
   0   9  22   12.75    1.95
   0  -9 -22   12.32    2.06
   0  -9 -23   11.07    1.95
   0  -9 -23    6.63    1.28
   0   9  23    7.67    1.51
   0  -9 -23    9.37    1.75
   0  -9 -24    3.47    0.97
   0  -9 -24    3.16    1.05
   0   9  25    3.23    0.95
   0  -9 -25    5.34    1.26
   0  -9 -25    3.01    1.06
   0   9  26   16.14    1.91
   0  -9 -26   16.46    1.95
   0   9  27    0.25    0.31
   0  -9 -27    0.92    0.51
   0   9  28   90.40    3.80
   0  -9 -28   73.47    3.53
   0   9  29    1.04    0.42
   0  -9 -29    1.78    0.53
   0  -9 -29    1.83    0.53
   0  -9 -30   13.85    1.16
   0 -10  33    2.34    0.56
   0 -10  32    3.71    0.84
   0  10 -31    0.52    0.32
   0 -10  31    0.40    0.36
   0 -10  30    0.80    0.40
   0 -10  29   27.65    2.87
   0 -10  28    4.96    1.63
   0 -10  27  268.01   10.20
   0 -10  26  241.44   10.14
   0 -10  26  210.39    8.48
   0 -10  25    8.16    1.96
   0 -10  25    6.46    1.47
   0 -10  24    3.25    1.40
   0 -10  24    2.35    0.99
   0 -10  23    1.74    0.95
   0 -10  23    2.18    1.46
   0 -10  22  241.10   10.77
   0 -10  22  258.94   12.02
   0 -10  21    1.84    1.29
   0 -10  21    1.25    1.21
   0 -10  20   30.74    4.47
   0 -10  20   27.05    4.08
   0 -10  20   24.51    4.10
   0 -10  19   69.37    7.00
   0 -10  19   67.62    6.58
   0 -10  19   65.39    6.93
   0 -10  19   45.49   10.91
   0  10 -18    3.10    2.63
   0 -10  18    2.56    2.67
   0 -10  18    3.82    3.37
   0  10 -17  140.97   16.15
   0  10 -17  136.37   17.06
   0 -10  17  106.45   15.01
   0 -10  17   86.81   14.30
   0  10 -16   31.20    8.30
   0  10 -16   33.56    8.16
   0 -10  16   26.65    7.96
   0 -10  16   29.05    7.27
   0  10 -15    5.92    4.41
   0  10 -15    7.27    4.89
   0 -10  15    5.17    3.71
   0 -10  15    6.36    3.29
   0  10 -14   99.80   11.04
   0  10 -14   83.13   14.99
   0  10 -14   94.18   14.97
   0 -10  14  140.97   14.09
   0 -10  14  119.25   14.95
   0  10 -13   33.48    9.71
   0  10 -13   34.01    8.46
   0 -10  13   46.08    8.90
   0 -10  13   54.08    8.08
   0  10 -12   21.60    6.50
   0  10 -12   21.98    7.86
   0 -10  12   32.92    7.01
   0 -10  12   31.61    5.77
   0  10 -11   38.67    9.57
   0  10 -11   39.01    8.77
   0 -10  11    7.90    2.74
   0 -10  11    8.58    3.23
   0  10 -10 1297.30   45.07
   0  10 -10 1244.86   47.21
   0 -10  10  988.94   28.34
   0 -10  10  941.54   32.49
   0  10  -9  980.32   36.62
   0  10  -9  940.24   37.83
   0 -10   9 1098.00   27.98
   0 -10   9 1135.07   33.30
   0  10  -8  490.04   25.47
   0  10  -8  490.41   24.69
   0 -10   8  389.92   15.83
   0 -10   8  376.87   17.97
   0  10  -7  132.08   12.23
   0  10  -7  122.59   11.69
   0 -10   7  134.69   10.05
   0 -10   7  144.26    9.21
   0  10  -6   17.31    4.16
   0  10  -6   15.38    3.98
   0 -10   6   23.34    3.60
   0 -10   6   23.27    4.02
   0  10  -5  406.08   19.72
   0  10  -5  379.83   17.90
   0 -10   5  309.81   13.74
   0 -10   5  333.94   12.96
   0  10  -4   16.62    3.58
   0  10  -4   17.50    3.94
   0 -10   4   28.96    3.75
   0 -10   4   29.34    4.08
   0  10  -3   16.68    3.80
   0  10  -3   14.48    3.14
   0 -10   3    8.81    2.15
   0 -10   3   11.57    2.41
   0  10  -2  135.44    8.77
   0  10  -2  155.04   11.17
   0 -10   2  149.88    8.69
   0  10  -2  159.52    9.87
   0 -10   2  159.71    8.53
   0  10  -1    8.99    2.94
   0  10  -1   10.09    2.26
   0 -10   1   34.49    4.11
   0 -10   1   34.05    3.97
   0  10  -1   33.00    3.84
   0  10  -1   36.08    4.72
   0 -10   0   97.63    8.47
   0  10   0   84.28    6.34
   0  10   0  125.54    8.96
   0 -10   0  114.38    7.39
   0  10   0  117.02    7.50
   0 -10  -1    6.73    2.46
   0  10   1    5.79    1.89
   0  10   1   14.03    2.71
   0  10   1   15.88    3.33
   0 -10  -1   15.07    2.65
   0 -10  -2  986.74   28.54
   0 -10  -2  941.73   17.82
   0  10   2  901.89   19.87
   0 -10  -2  810.83   20.03
   0  10   2  877.54   22.82
   0  10   2  936.08   26.04
   0 -10  -3  653.73   24.26
   0  10   3  732.80   21.51
   0 -10  -3  756.56   17.86
   0  10   3  577.80   15.76
   0 -10  -3  699.09   19.11
   0  10   3  806.91   25.15
   0  10   3  733.02   22.20
   0  10   4   15.85    3.33
   0 -10  -4    4.40    2.37
   0 -10  -4    6.60    2.50
   0 -10  -4   18.37    3.18
   0  10   4   22.39    4.36
   0  10   4   17.95    3.68
   0  10   5   37.73    5.33
   0 -10  -5   67.59    8.58
   0 -10  -5   75.69    8.69
   0  10   5   31.52    5.62
   0  10   5   34.21    5.59
   0  10   6  213.63   13.20
   0 -10  -6  203.56   15.04
   0 -10  -6  192.40   14.93
   0  10   6  186.21   14.17
   0  10   6  183.50   13.79
   0  10   7  289.91   16.30
   0 -10  -7  207.92   16.06
   0 -10  -7  190.27   15.44
   0  10   7  276.96   18.25
   0  10   8  198.91   14.46
   0 -10  -8  146.61   14.26
   0 -10  -8  187.70   16.28
   0  10   8  180.47   15.94
   0 -10  -9   63.10   10.01
   0 -10  -9   54.30    8.97
   0  10   9   62.02    8.60
   0  10   9   54.21    8.12
   0  10   9   55.04    9.56
   0 -10 -10  496.78   29.05
   0 -10 -10  583.13   32.36
   0  10  10  638.17   29.63
   0  10  10  585.46   27.57
   0  10  10  563.50   32.58
   0 -10 -11  129.49   15.51
   0 -10 -11  119.20   15.78
   0  10  11  165.49   16.45
   0  10  11  144.03   18.13
   0  10  12   29.16    8.24
   0 -10 -12   19.65    6.14
   0 -10 -12   23.28    7.46
   0  10  13  148.39   17.66
   0 -10 -13  117.76   17.35
   0 -10 -13  112.45   13.91
   0  10  14    3.00    2.61
   0 -10 -14    3.49    3.31
   0 -10 -15   50.79    4.75
   0  10  15   36.74    8.54
   0 -10 -15   45.12    4.87
   0 -10 -16   97.66    6.33
   0 -10 -16  101.47    6.89
   0 -10 -17   79.07    6.10
   0 -10 -17   76.45    5.64
   0 -10 -18   16.12    2.54
   0 -10 -18   23.24    2.89
   0  10  18   19.15    2.53
   0 -10 -19  218.35    9.50
   0 -10 -19  232.76    9.33
   0  10  19  219.92    8.60
   0 -10 -20    3.43    1.40
   0  10  20    2.80    1.02
   0 -10 -20    4.83    1.33
   0 -10 -21    3.22    1.16
   0 -10 -21    3.47    0.92
   0  10  21    3.62    1.08
   0 -10 -21    4.70    1.41
   0 -10 -22   17.52    2.45
   0 -10 -22   12.83    1.80
   0  10  22   15.72    2.10
   0 -10 -22   15.51    2.21
   0 -10 -23   12.85    1.98
   0 -10 -23   12.13    1.73
   0  10  23   12.20    1.79
   0 -10 -23   13.47    1.98
   0 -10 -24    5.89    1.06
   0 -10 -24    7.67    1.50
   0 -10 -24    7.96    1.57
   0  10  25    2.77    0.82
   0 -10 -25    3.52    1.05
   0  10  26    3.05    0.79
   0 -10 -26    6.08    1.16
   0  10  27    0.59    0.27
   0 -10 -27    0.77    0.47
   0  10  28    6.83    1.00
   0 -10 -28    4.40    0.79
   0 -10 -29    3.19    0.62
   0 -10 -29    3.12    0.61
   0 -11  32   22.86    1.98
   0 -11  32   21.56    1.75
   0 -11  31    4.02    0.93
   0  11 -30   79.50    4.20
   0 -11  30   60.38    3.98
   0 -11  29   13.49    2.10
   0 -11  28   15.50    2.25
   0 -11  27   38.67    4.01
   0 -11  26    6.69    1.70
   0 -11  26    6.44    1.53
   0 -11  25    6.13    1.43
   0 -11  25    6.92    1.75
   0 -11  24   17.36    2.94
   0 -11  24   16.22    2.57
   0 -11  23   15.89    3.16
   0 -11  23   17.15    2.96
   0 -11  22   12.39    2.74
   0 -11  22   12.71    2.97
   0 -11  21   16.88    3.16
   0 -11  21   16.08    3.13
   0 -11  20    5.12    1.95
   0 -11  20    2.84    1.24
   0 -11  19   48.93    5.74
   0 -11  19   51.38    6.82
   0 -11  18   36.85    9.47
   0 -11  18   60.54    6.84
   0  11 -17   49.22   10.07
   0  11 -17   46.73   10.25
   0 -11  17   61.06   10.97
   0 -11  17   56.08   12.29
   0  11 -16   42.42    9.89
   0  11 -16   38.97   10.09
   0 -11  16   37.56    9.52
   0 -11  16   44.01    9.03
   0  11 -15    1.77    2.17
   0 -11  15   13.14    5.65
   0 -11  15   12.59    4.78
   0  11 -15    2.18    2.23
   0  11 -14   72.33   13.70
   0  11 -14   67.38   14.60
   0 -11  14   36.89    7.32
   0 -11  14   30.14    7.72
   0  11 -13  112.27   17.50
   0  11 -13  131.03   17.36
   0 -11  13  154.13   16.11
   0 -11  13  173.79   14.65
   0  11 -12   50.67   11.00
   0  11 -12   50.93   11.94
   0 -11  12   31.01    5.93
   0 -11  12   31.52    7.21
   0  11 -11 3079.30   75.29
   0  11 -11 3012.81   79.02
   0 -11  11 2823.10   52.10
   0 -11  11 2792.11   60.84
   0  11 -10  691.55   35.15
   0  11 -10  720.70   34.50
   0 -11  10 1157.82   31.43
   0 -11  10 1139.81   36.29
   0  11  -9  479.50   27.15
   0  11  -9  483.65   27.80
   0 -11   9  273.43   16.75
   0 -11   9  294.76   15.11
   0  11  -8  228.43   17.59
   0  11  -8  218.15   17.23
   0 -11   8  177.66   12.68
   0 -11   8  196.67   11.74
   0  11  -7   65.82    8.74
   0  11  -7   67.77    9.20
   0 -11   7  102.30    9.10
   0 -11   7  110.03    8.44
   0  11  -6   18.14    4.67
   0  11  -6   16.93    4.34
   0 -11   6   23.72    3.91
   0 -11   6   21.15    4.07
   0  11  -5  203.91   13.54
   0  11  -5  215.63   15.26
   0 -11   5  171.20   10.80
   0 -11   5  175.75    9.89
   0  11  -4   73.80    8.72
   0  11  -4   64.25    7.09
   0 -11   4   66.54    6.51
   0 -11   4   64.61    5.84
   0  11  -3  116.09   10.44
   0  11  -3  100.88    8.34
   0 -11   3  124.25    8.03
   0  11  -3  125.26    9.44
   0 -11   3  118.73    8.42
   0  11  -2  135.36    9.25
   0  11  -2  149.66   11.80
   0  11  -2  104.17    7.29
   0  11  -2  108.82    8.80
   0 -11   2  110.27    7.62
   0 -11   2  103.25    7.74
   0  11  -1   40.18    4.85
   0 -11   1   39.08    4.65
   0  11  -1   44.02    5.70
   0 -11   1   38.98    4.65
   0  11  -1   37.28    4.41
   0  11   0  394.05   14.60
   0  11   0  439.01   17.91
   0  11   0  401.08   14.86
   0 -11   0  394.68   14.53
   0 -11   0  434.80   19.21
   0  11   1  112.27    7.51
   0  11   1  192.25   12.11
   0  11   1  165.44    9.92
   0 -11  -1  160.28    9.28
   0 -11  -1  132.12   10.78
   0  11   2   52.78    5.12
   0  11   2   43.94    5.50
   0  11   2   37.45    5.05
   0  11   2   39.89    5.76
   0 -11  -2   37.43    4.60
   0  11   3   21.49    4.05
   0  11   3   23.94    4.36
   0  11   3   28.89    5.27
   0 -11  -3   20.77    3.61
   0  11   4   27.50    4.56
   0  11   4   25.16    4.99
   0  11   4   21.53    4.31
   0 -11  -4   17.84    3.41
   0  11   5  200.41   12.81
   0  11   5  198.37   14.49
   0  11   5  191.65   13.63
   0 -11  -5  221.51   16.28
   0  11   6  269.80   15.68
   0  11   6  256.65   17.37
   0  11   6  259.34   17.33
   0 -11  -6  239.96   17.79
   0 -11  -6  261.45   18.03
   0  11   7  229.84   15.24
   0  11   7  245.07   18.17
   0 -11  -7  193.92   16.45
   0 -11  -7  166.43   15.58
   0  11   8    5.25    2.39
   0  11   8    4.62    2.38
   0 -11  -8    1.03    1.05
   0 -11  -8    1.61    1.41
   0  11   9  334.79   20.90
   0  11   9  423.08   23.27
   0  11   9  369.07   25.51
   0 -11  -9  347.74   24.50
   0 -11  -9  289.02   22.18
   0  11  10  184.19   16.80
   0  11  10  161.48   18.55
   0 -11 -10  205.76   20.13
   0 -11 -10  176.72   18.21
   0  11  11  318.88   22.86
   0 -11 -11  291.66   25.38
   0 -11 -11  253.33   22.78
   0  11  11  305.09   26.14
   0 -11 -12  203.14   20.38
   0 -11 -12  224.09   23.54
   0  11  12  192.35   21.44
   0 -11 -13    8.52    5.42
   0  11  13   12.71    5.54
   0 -11 -14   26.25    3.45
   0  11  14   24.26    7.17
   0 -11 -15   41.37    3.75
   0 -11 -15   45.81    4.48
   0 -11 -15   42.07    4.73
   0 -11 -16  324.04   11.57
   0 -11 -16  293.50   11.87
   0 -11 -17  230.80    9.73
   0 -11 -17  223.56   10.17
   0 -11 -18 1399.53   23.29
   0 -11 -18 1359.92   24.40
   0 -11 -19    7.98    2.25
   0 -11 -19    0.96    0.58
   0 -11 -20   95.70    5.40
   0 -11 -20  102.99    6.02
   0 -11 -20   94.41    6.05
   0 -11 -21   11.71    1.77
   0 -11 -21   14.47    2.22
   0 -11 -21   13.06    2.21
   0 -11 -22   50.01    3.61
   0 -11 -22   54.04    4.09
   0 -11 -22   52.18    4.19
   0 -11 -23    6.09    1.16
   0 -11 -23    5.36    1.23
   0 -11 -23    5.39    1.25
   0 -11 -24    0.22    0.31
   0 -11 -24    0.69    0.47
   0  11  24    0.06    0.21
   0 -11 -24    0.62    0.48
   0  11  25    2.04    0.74
   0 -11 -25    4.72    1.16
   0  11  26    0.55    0.40
   0 -11 -26    0.41    0.39
   0  11  27    1.95    0.51
   0 -11 -27    0.92    0.40
   0 -11 -28    0.23    0.23
   0 -11 -28    0.22    0.23
   0 -12  32    2.75    0.63
   0  12 -32    1.58    0.46
   0 -12  32    2.08    0.58
   0 -12  31    2.15    0.62
   0 -12  31    2.52    0.75
   0 -12  30   54.83    3.65
   0  12 -29    3.69    0.91
   0 -12  29   14.01    2.03
   0 -12  28   28.38    3.12
   0 -12  27    0.54    0.74
   0 -12  26   73.39    5.60
   0 -12  25   10.51    2.29
   0 -12  25    8.39    1.83
   0 -12  24    5.95    1.70
   0 -12  24    6.49    1.90
   0 -12  23  106.44    6.99
   0 -12  23  107.97    7.80
   0 -12  22   70.13    6.09
   0 -12  22   73.08    6.82
   0 -12  21   56.38    6.20
   0 -12  21   56.60    5.60
   0 -12  20    8.91    2.81
   0 -12  20    8.83    2.94
   0 -12  19    2.13    1.58
   0 -12  19    2.09    1.01
   0 -12  18   16.24    3.50
   0 -12  18   13.97    3.12
   0 -12  17   67.17   13.39
   0  12 -17   82.91   13.79
   0  12 -17   71.89   13.47
   0 -12  17   70.12    7.08
   0 -12  16    7.26    4.77
   0  12 -16    6.01    4.33
   0  12 -16   10.28    4.72
   0 -12  15    0.54    1.15
   0  12 -15   -0.11    3.14
   0  12 -15   -1.78    2.99
   0 -12  14  191.24   19.41
   0  12 -14  235.87   27.06
   0  12 -14  242.85   25.61
   0 -12  13   58.52    8.73
   0 -12  13   50.39    9.44
   0  12 -13   97.93   15.54
   0  12 -13   88.75   15.66
   0 -12  12  991.27   39.06
   0 -12  12 1045.53   34.52
   0  12 -12  680.39   40.68
   0  12 -12  727.32   39.99
   0 -12  11  285.86   17.06
   0 -12  11  295.77   19.89
   0 -12  10 1397.42   36.04
   0  12 -10 1438.61   51.93
   0  12 -10 1486.91   52.25
   0 -12   9  537.24   21.11
   0 -12   9  506.46   23.23
   0  12  -9  344.68   23.54
   0  12  -9  352.42   23.97
   0 -12   8  118.56    9.47
   0 -12   8  111.51   10.26
   0  12  -8   59.04    9.25
   0  12  -8   53.53    8.54
   0 -12   7   34.50    5.06
   0 -12   7   34.22    5.69
   0  12  -7   18.25    5.08
   0  12  -7   19.62    5.83
   0 -12   6  507.94   18.33
   0 -12   6  495.12   20.01
   0  12  -6  409.44   21.13
   0  12  -6  439.49   23.92
   0 -12   5  239.46   13.53
   0 -12   5  254.74   12.64
   0  12  -5  296.33   19.07
   0  12  -5  277.65   16.43
   0  12  -4   83.54    8.43
   0 -12   4   75.54    6.73
   0 -12   4   79.01    7.50
   0  12  -4   46.86    6.35
   0  12  -4   50.12    7.50
   0  12  -3   15.31    3.58
   0 -12   3   18.34    3.37
   0 -12   3   14.91    3.20
   0  12  -3   38.42    6.68
   0  12  -3   34.97    5.24
   0  12  -2  283.42   12.88
   0 -12   2  311.20   13.72
   0 -12   2  290.37   13.51
   0  12  -2  307.89   15.76
   0 -12   1   10.76    2.60
   0  12  -1    9.54    2.43
   0  12  -1   15.62    3.63
   0 -12   0   45.14    5.20
   0  12   0   45.12    5.34
   0  12   0   50.64    6.52
   0  12   0   49.99    5.43
   0  12   1   19.05    4.19
   0 -12  -1   15.37    3.10
   0  12   1   17.96    3.63
   0  12   1   13.83    3.93
   0 -12  -1   14.37    3.85
   0 -12  -2   22.14    3.80
   0  12   2   23.92    4.70
   0  12   2   28.75    4.71
   0  12   2   35.65    5.23
   0  12   3  292.81   15.66
   0  12   3  316.67   17.67
   0 -12  -3  276.00   13.51
   0 -12  -3  367.82   20.46
   0  12   3  341.53   16.44
   0  12   4  196.37   13.68
   0  12   4  204.39   14.93
   0 -12  -4  173.19   11.07
   0 -12  -4  215.04   16.29
   0  12   4  207.93   13.33
   0  12   5  962.66   32.53
   0  12   5 1059.55   35.50
   0  12   5  974.07   30.04
   0  12   6  132.42   12.91
   0  12   6  169.17   14.72
   0  12   6  129.85   11.45
   0  12   7  668.09   31.05
   0 -12  -7  730.84   34.26
   0  12   7  746.61   28.70
   0  12   8  202.59   18.33
   0  12   8  225.05   16.70
   0 -12  -8  173.20   17.14
   0  12   9    3.27    2.95
   0  12   9    7.60    3.32
   0  12   9    5.34    2.56
   0 -12  -9    3.84    2.84
   0 -12  -9    3.54    2.45
   0  12  10    8.84    4.57
   0  12  10    8.29    3.71
   0  12  10    7.12    3.92
   0 -12 -10    3.92    2.54
   0 -12 -10    4.09    3.33
   0  12  11   77.30   13.60
   0  12  11   82.94   12.15
   0 -12 -11   65.23   12.33
   0 -12 -11   75.63   13.45
   0 -12 -12   20.70    7.28
   0 -12 -12   25.58    8.12
   0  12  12   21.89    7.50
   0  12  13    2.60    2.67
   0 -12 -13    4.53    1.42
   0 -12 -14  110.93    7.95
   0 -12 -14  125.45    7.52
   0 -12 -15    6.98    1.63
   0 -12 -15    7.17    1.91
   0 -12 -15    6.93    2.19
   0 -12 -16   39.18    3.76
   0 -12 -16   44.49    4.42
   0 -12 -16   41.53    4.51
   0 -12 -17   32.55    3.65
   0 -12 -17   34.59    4.20
   0 -12 -18   28.29    3.19
   0 -12 -18   27.01    3.41
   0 -12 -19   75.05    4.86
   0 -12 -19   88.49    5.66
   0 -12 -19   88.23    5.98
   0 -12 -20   30.01    2.97
   0 -12 -20   32.40    3.26
   0 -12 -20   32.55    3.46
   0 -12 -21    8.84    1.62
   0 -12 -21   11.94    2.00
   0 -12 -21   11.50    2.10
   0 -12 -22    6.80    1.33
   0 -12 -22    6.68    1.43
   0 -12 -22    7.00    1.56
   0 -12 -23    2.68    0.83
   0 -12 -23    2.92    1.00
   0 -12 -23    2.18    0.90
   0 -12 -24   24.15    2.14
   0 -12 -24   29.62    2.63
   0 -12 -24   30.82    2.75
   0  12  24   27.05    2.40
   0 -12 -25   15.68    1.58
   0 -12 -25   12.69    1.64
   0 -12 -26   43.36    2.71
   0 -12 -27    1.08    0.44
   0 -12 -27    2.51    0.59
   0 -12 -28    7.63    0.89
   0 -12 -28    7.89    0.92
   0 -13  31    7.91    1.12
   0  13 -31    4.44    0.84
   0 -13  31    7.83    1.25
   0 -13  30   37.04    2.66
   0  13 -30   34.84    2.63
   0 -13  30   38.70    3.03
   0 -13  29    2.83    0.81
   0 -13  29    2.43    0.82
   0 -13  28    9.24    1.80
   0  13 -28   11.79    1.86
   0 -13  27    0.23    0.39
   0 -13  26   20.59    3.00
   0 -13  25   53.64    4.43
   0 -13  25   62.33    5.44
   0 -13  24    1.15    0.69
   0 -13  24    2.24    0.87
   0 -13  23    9.72    2.55
   0 -13  23   10.47    2.30
   0 -13  22   34.65    4.66
   0 -13  22   35.71    4.27
   0 -13  21   43.20    5.66
   0 -13  21   42.12    5.04
   0 -13  20    2.23    1.33
   0 -13  20    0.56    0.73
   0 -13  19   17.70    3.71
   0 -13  19   16.32    3.86
   0 -13  18   16.51    3.65
   0 -13  18   18.95    3.69
   0 -13  17    3.33    1.33
   0 -13  17    4.61    1.79
   0 -13  16  208.10   22.97
   0 -13  16  252.64   12.66
   0  13 -16  213.61   26.73
   0  13 -16  220.30   24.83
   0  13 -15    8.66    5.19
   0  13 -15    4.96    4.86
   0 -13  15    1.75    2.58
   0  13 -14   15.60    6.93
   0  13 -14   18.00    7.54
   0 -13  14   18.65    5.90
   0  13 -13  200.46   23.16
   0  13 -13  189.95   23.09
   0  13 -12    9.96    4.70
   0  13 -12   11.17    6.10
   0  13 -11  146.91   18.17
   0  13 -11  136.50   17.31
   0 -13  11  140.36   14.06
   0  13 -10   52.51   10.01
   0  13 -10   64.46   11.42
   0 -13  10   44.99    7.52
   0  13  -9   15.15    5.25
   0  13  -9   12.68    4.61
   0 -13   9    8.29    3.27
   0 -13   9    4.68    2.35
   0  13  -8  346.68   24.12
   0  13  -8  317.62   21.69
   0 -13   8  445.60   21.64
   0 -13   8  468.03   19.79
   0  13  -7  474.52   26.99
   0  13  -7  442.60   23.98
   0 -13   7  682.56   25.64
   0 -13   7  696.73   23.10
   0  13  -6  470.49   26.24
   0  13  -6  418.02   22.13
   0 -13   6  393.53   19.01
   0 -13   6  419.60   17.50
   0  13  -5    4.77    2.43
   0  13  -5    4.93    2.55
   0 -13   5   10.00    3.11
   0 -13   5    7.54    2.40
   0  13  -5    9.98    3.31
   0  13  -4   11.82    3.99
   0  13  -4   10.45    3.10
   0 -13   4   18.61    3.51
   0  13  -4   18.18    4.21
   0 -13   4   17.04    3.64
   0  13  -3  334.71   17.51
   0  13  -3  296.19   13.90
   0 -13   3  315.51   14.55
   0 -13   3  300.84   14.83
   0 -13   2   49.74    5.95
   0  13  -2   55.26    6.04
   0  13  -2   61.45    7.59
   0  13  -1   72.36    7.11
   0  13  -1   83.73    7.50
   0 -13   1   88.05    7.75
   0  13  -1   96.11    9.42
   0  13   0   69.28    7.03
   0 -13   0   65.47    6.61
   0  13   0   77.16    8.48
   0  13   1  250.83   14.37
   0  13   1  220.31   13.18
   0  13   1  218.99   14.83
   0  13   2  545.94   21.60
   0  13   2  504.38   20.72
   0 -13  -2  497.22   18.79
   0  13   2  582.23   24.75
   0 -13  -2  550.64   26.01
   0  13   3   19.91    4.17
   0 -13  -3   20.97    3.94
   0  13   3   17.87    4.01
   0  13   3   24.28    5.19
   0 -13  -3    6.65    2.90
   0  13   4  253.05   15.58
   0  13   4  241.99   16.03
   0  13   4  269.09   18.16
   0 -13  -4  243.25   18.37
   0  13   5   36.59    6.17
   0  13   5   39.27    6.84
   0  13   5   54.74    8.48
   0  13   6 1042.90   37.95
   0  13   6 1135.12   40.63
   0 -13  -6 1118.42   42.50
   0  13   7  293.72   19.04
   0  13   7  253.45   19.85
   0  13   8  325.64   21.42
   0  13   8  287.88   23.09
   0 -13  -8  274.82   22.83
   0  13   9    5.96    3.61
   0 -13  -9    5.75    3.99
   0  13   9    3.38    2.64
   0  13   9    5.21    3.32
   0  13  10   29.28    8.08
   0 -13 -10   27.24    8.22
   0 -13 -10   32.56    8.63
   0  13  10   32.35    7.77
   0 -13 -11   53.19   11.69
   0 -13 -11   43.73   10.26
   0  13  11   60.08   12.45
   0  13  12    5.84    4.56
   0 -13 -12    8.80    2.31
   0 -13 -12   14.32    2.76
   0 -13 -13    0.52    0.66
   0 -13 -13    0.46    0.69
   0 -13 -14    0.01    1.25
   0 -13 -14    4.22    1.62
   0 -13 -14    3.97    1.43
   0 -13 -14    3.34    1.43
   0 -13 -15   29.52    3.54
   0 -13 -15   24.83    4.23
   0 -13 -15   23.19    2.92
   0 -13 -15   28.24    3.84
   0 -13 -16  119.55    6.92
   0 -13 -16  134.50    7.94
   0 -13 -17   46.65    4.28
   0 -13 -17   58.57    5.53
   0 -13 -18  282.94    9.79
   0 -13 -18  310.79   10.59
   0 -13 -19   22.04    2.64
   0 -13 -19   20.16    2.61
   0 -13 -19   15.43    2.48
   0 -13 -20   62.53    4.29
   0 -13 -20   63.01    4.47
   0 -13 -20   62.46    4.70
   0 -13 -21    7.14    1.34
   0 -13 -21    6.65    1.40
   0 -13 -21    7.28    1.55
   0 -13 -22    0.65    0.39
   0 -13 -22    0.21    0.32
   0 -13 -22    0.62    0.53
   0 -13 -23   23.49    2.18
   0 -13 -23   23.92    2.38
   0 -13 -23   21.26    2.34
   0 -13 -24   17.14    1.72
   0 -13 -24   18.38    1.96
   0 -13 -24   17.86    1.92
   0 -13 -24   17.90    1.97
   0 -13 -25    0.67    0.39
   0 -13 -25    0.46    0.30
   0 -13 -26    6.18    0.95
   0 -13 -26    7.66    1.07
   0 -13 -27    0.47    0.25
   0 -13 -27    1.01    0.39
   0 -14  31    5.62    0.88
   0 -14  31    5.59    0.99
   0  14 -31    7.14    1.02
   0 -14  30    2.68    0.74
   0 -14  30    2.70    0.77
   0  14 -30    0.88    0.45
   0 -14  29   11.63    1.54
   0 -14  29   12.62    1.78
   0  14 -29   12.58    1.67
   0 -14  28    0.44    0.51
   0 -14  28    0.58    0.44
   0 -14  27    1.16    0.70
   0 -14  27    1.06    0.62
   0 -14  26   18.41    2.57
   0 -14  26   20.53    2.90
   0  14 -26   21.49    2.78
   0 -14  25   62.30    5.44
   0  14 -25   54.41    4.74
   0 -14  24   -0.09    0.80
   0 -14  24    0.85    0.70
   0 -14  23   21.25    3.08
   0 -14  23   22.42    3.65
   0 -14  22   23.56    4.17
   0 -14  22   24.78    3.60
   0 -14  21   36.51    5.72
   0 -14  21   34.52    4.43
   0 -14  20   32.01    4.66
   0 -14  20   34.28    5.61
   0 -14  19    7.23    2.41
   0 -14  19    7.59    2.69
   0 -14  18    8.55    2.46
   0 -14  18   10.27    2.95
   0 -14  17   30.18    4.47
   0 -14  17   29.02    4.72
   0 -14  16   80.37    6.92
   0 -14  16   99.59    8.09
   0 -14  15    0.88    0.75
   0 -14  15    6.74    4.37
   0  14 -15    1.67    2.93
   0 -14  14   86.76   13.70
   0  14 -14  104.51   18.65
   0  14 -14  106.42   18.73
   0 -14  13   18.27    6.11
   0  14 -13   20.89    7.90
   0  14 -13   23.98    8.45
   0 -14  12    8.88    4.06
   0  14 -12   15.69    6.93
   0  14 -12   14.38    6.75
   0 -14  11    5.71    2.89
   0  14 -11    9.07    5.04
   0  14 -11    8.15    4.74
   0 -14  10    6.83    3.06
   0  14 -10    9.99    4.84
   0  14 -10   10.02    4.37
   0 -14   9   13.26    4.07
   0  14  -9    7.23    3.99
   0  14  -9    5.02    2.54
   0  14  -8    5.02    3.54
   0  14  -8    3.69    2.69
   0  14  -7  143.12   15.77
   0  14  -7  126.16   13.20
   0 -14   6   26.04    5.16
   0  14  -6   32.99    6.16
   0  14  -6   16.71    5.32
   0  14  -6   15.03    4.14
   0  14  -5   55.97    7.87
   0 -14   5   47.16    6.62
   0  14  -5   35.07    6.17
   0  14  -5   37.17    7.46
   0  14  -4    1.71    1.65
   0 -14   4    2.81    1.72
   0  14  -4    4.00    2.13
   0  14  -3  100.62   10.29
   0 -14   3   85.91    8.35
   0  14  -3   88.05    8.93
   0 -14   2  112.30    9.30
   0  14  -2  127.04   11.53
   0  14  -2   92.63    8.71
   0 -14   1  209.54   12.60
   0  14  -1  204.65   12.60
   0  14  -1  243.07   15.95
   0  14   0  458.99   19.66
   0  14   0  505.33   23.28
   0  14   1  258.17   15.40
   0  14   1  233.06   14.39
   0  14   1  275.74   17.56
   0 -14  -1  237.84   13.47
   0  14   2  282.49   16.49
   0  14   2  241.08   15.43
   0  14   2  263.12   17.68
   0 -14  -3  110.67   13.00
   0  14   3  119.05   10.94
   0  14   3  124.55   12.58
   0  14   3  104.66   10.59
   0  14   4  130.01   11.70
   0  14   4  119.67   11.89
   0  14   4  159.66   14.60
   0 -14  -5  540.21   30.10
   0  14   5  503.68   24.12
   0  14   5  439.91   25.41
   0  14   5  412.34   23.80
   0  14   6   77.49    9.84
   0  14   6   70.89   10.26
   0  14   6   96.83   12.53
   0 -14  -7   86.49   12.96
   0  14   7   94.45   11.35
   0  14   7   72.44   11.07
   0  14   8  129.42   15.93
   0  14   8  232.72   19.47
   0 -14  -8  186.68   19.90
   0  14   8  176.14   16.29
   0  14   9    3.98    2.37
   0  14   9    2.47    3.81
   0  14   9    2.27    1.80
   0 -14  -9    2.53    3.50
   0  14  10   21.36    6.48
   0 -14 -10   18.91    6.55
   0 -14 -11   54.52    5.29
   0 -14 -11   60.67    5.64
   0 -14 -11   60.99    5.67
   0 -14 -12   25.97    3.65
   0 -14 -12   19.69    3.44
   0 -14 -13    2.40    1.09
   0 -14 -13    1.26    0.91
   0 -14 -13    1.08    0.58
   0 -14 -14   41.23    4.20
   0 -14 -14   41.60    5.00
   0 -14 -14   49.23    4.32
   0 -14 -14   35.27    4.34
   0 -14 -15   22.91    3.05
   0 -14 -15   17.55    2.88
   0 -14 -15   18.38    3.40
   0 -14 -15   23.85    3.01
   0 -14 -16   15.52    2.31
   0 -14 -16   14.52    2.21
   0 -14 -16   14.44    2.33
   0 -14 -16   12.67    2.29
   0 -14 -17   23.39    2.83
   0 -14 -17   22.24    2.65
   0 -14 -17   20.90    2.70
   0 -14 -17   20.66    2.86
   0 -14 -18   13.02    2.09
   0 -14 -18    9.63    1.71
   0 -14 -18   15.53    2.32
   0 -14 -18   17.86    2.68
   0 -14 -19    1.10    0.74
   0 -14 -19    2.28    0.95
   0 -14 -19    1.86    0.99
   0 -14 -20   11.07    1.77
   0 -14 -20   12.48    1.91
   0 -14 -20   12.28    2.06
   0 -14 -21    1.35    0.64
   0 -14 -21    1.59    0.77
   0 -14 -21    1.92    0.82
   0 -14 -22   14.14    1.76
   0 -14 -22   14.97    1.91
   0 -14 -22   15.08    1.98
   0 -14 -23    3.69    0.92
   0 -14 -23    4.40    1.03
   0 -14 -23    2.71    0.85
   0 -14 -24    0.53    0.40
   0 -14 -24    0.37    0.23
   0 -14 -25    1.12    0.33
   0 -14 -25    1.94    0.53
   0 -14 -25    1.10    0.38
   0 -14 -26    0.56    0.25
   0 -14 -26    0.88    0.34
   0 -15  30    4.82    1.00
   0  15 -30    3.17    0.74
   0 -15  30    4.48    0.85
   0 -15  29    3.66    0.98
   0  15 -29    1.88    0.58
   0 -15  29    3.56    0.84
   0 -15  28    0.56    0.44
   0  15 -28    0.59    0.45
   0 -15  28    0.93    0.45
   0 -15  27    1.11    0.71
   0  15 -27    2.00    0.81
   0 -15  27    1.47    0.73
   0 -15  26    1.86    1.02
   0 -15  26    1.33    0.77
   0 -15  25    3.50    1.25
   0 -15  25    3.25    1.19
   0 -15  24   29.46    3.92
   0 -15  24   22.33    3.51
   0 -15  23    6.91    1.83
   0 -15  23    6.63    2.06
   0  15 -23    3.95    1.47
   0 -15  23    6.85    1.90
   0 -15  22    1.36    0.95
   0 -15  22    0.97    1.13
   0  15 -22    0.54    1.11
   0 -15  22    0.90    0.93
   0 -15  21    1.59    1.57
   0 -15  21    0.68    0.93
   0  15 -21    1.09    1.36
   0 -15  21    1.10    1.13
   0 -15  20   -0.63    1.08
   0 -15  20    1.54    1.40
   0  15 -20    2.49    1.75
   0 -15  20    1.58    1.40
   0 -15  19    3.81    1.86
   0 -15  19    3.50    1.95
   0  15 -19    3.04    1.79
   0 -15  19    3.80    1.85
   0 -15  18   12.77    3.27
   0 -15  18   10.15    2.72
   0  15 -18   10.39    2.80
   0 -15  18   13.27    3.02
   0 -15  17   10.33    2.61
   0 -15  17   13.75    3.22
   0 -15  17   14.12    2.95
   0 -15  16    0.62    0.99
   0 -15  16    1.11    0.93
   0 -15  16    0.50    0.68
   0 -15  15   18.18    3.22
   0 -15  15   23.98    3.81
   0 -15  15   23.43    3.55
   0 -15  14    1.84    1.19
   0 -15  14    2.65    1.37
   0 -15  14    1.38    1.13
   0 -15  13   36.71    8.62
   0  15 -13   30.06    9.83
   0  15 -13   34.63   10.45
   0 -15  12    4.22    2.63
   0  15 -12    6.99    5.57
   0  15 -12    8.61    4.76
   0  15 -11  474.38   35.68
   0  15 -11  471.08   33.64
   0  15 -10   19.04    5.69
   0  15 -10   17.89    6.42
   0 -15   9   85.44   10.81
   0  15  -9  119.64   14.84
   0  15  -9  124.98   16.56
   0 -15   8    4.48    2.17
   0  15  -8    0.33    1.97
   0  15  -8    0.10    1.16
   0  15  -7    3.94    2.38
   0 -15   7    3.11    2.20
   0  15  -7    3.83    2.92
   0  15  -7    1.34    1.09
   0 -15   6   32.68    5.84
   0  15  -6   37.68    6.98
   0  15  -6   17.83    4.95
   0  15  -6   19.16    6.15
   0 -15   5    4.59    2.15
   0  15  -5    4.01    2.60
   0  15  -5    9.93    3.36
   0 -15   4    4.67    2.15
   0  15  -4    6.99    3.11
   0  15  -3    1.96    1.99
   0 -15   3    3.46    1.94
   0  15  -2  161.67   13.81
   0 -15   2  128.36   10.50
   0 -15   1  104.39    9.53
   0  15  -1  124.66   12.24
   0  15   0  630.12   25.24
   0  15   0  667.15   28.43
   0 -15   0  581.14   22.10
   0  15   1 1110.86   34.28
   0  15   1 1164.16   38.40
   0  15   2  120.06   11.43
   0  15   2  148.44   14.13
   0  15   3   49.97    7.63
   0  15   3   48.25    8.28
   0  15   4   72.86    9.24
   0  15   4   74.09   10.49
   0  15   5   11.77    3.95
   0  15   5   13.45    4.95
   0  15   6    3.78    2.42
   0 -15  -6    0.45    1.07
   0  15   7   26.81    6.62
   0 -15  -7   15.61    6.37
   0  15   8    3.34    2.83
   0  15   8    4.37    3.09
   0 -15  -8    0.13    1.56
   0 -15  -8    2.43    0.61
   0 -15  -9   15.93    2.62
   0 -15  -9   17.14    2.94
   0 -15  -9   11.77    3.19
   0 -15 -10    0.29    0.54
   0 -15 -10    0.49    1.16
   0 -15 -10    0.74    1.21
   0 -15 -11    7.47    2.25
   0 -15 -11    5.26    1.77
   0 -15 -11    3.19    1.19
   0 -15 -12    9.21    2.02
   0 -15 -12    8.71    2.01
   0 -15 -12    7.61    2.00
   0 -15 -13   16.43    2.80
   0 -15 -13    7.34    2.17
   0 -15 -13   17.70    2.70
   0 -15 -13   15.06    2.67
   0 -15 -14   78.95    5.74
   0 -15 -14   67.01    5.28
   0 -15 -14   57.66    5.43
   0 -15 -14   66.17    6.16
   0 -15 -14   81.76    5.60
   0 -15 -15  138.65    7.47
   0 -15 -15  140.97    7.40
   0 -15 -15  145.98    8.44
   0 -15 -15  114.97    8.41
   0 -15 -15  128.47    6.91
   0 -15 -16   11.06    2.21
   0 -15 -16   23.55    2.98
   0 -15 -16   23.79    2.85
   0 -15 -16   15.04    2.35
   0 -15 -17   71.48    5.39
   0 -15 -17   62.42    4.67
   0 -15 -17   51.65    4.14
   0 -15 -17   64.85    4.65
   0 -15 -18   11.94    2.08
   0 -15 -18   13.14    2.04
   0 -15 -18   11.25    1.79
   0 -15 -18   11.79    1.90
   0 -15 -19   19.32    2.49
   0 -15 -19   16.31    2.17
   0 -15 -19   16.91    2.19
   0 -15 -20    0.42    0.36
   0 -15 -20    0.21    0.33
   0 -15 -20    0.40    0.27
   0 -15 -21   44.25    3.44
   0 -15 -21   47.17    3.34
   0 -15 -21   46.99    3.39
   0 -15 -22    7.35    1.29
   0 -15 -22    8.64    1.32
   0 -15 -22    8.20    1.30
   0 -15 -23   29.56    2.42
   0 -15 -23   35.53    2.54
   0 -15 -23   31.12    2.38
   0 -15 -23   32.45    2.36
   0 -15 -24   35.81    2.40
   0 -15 -24   31.11    2.09
   0 -15 -25    5.15    0.82
   0 -15 -25    7.61    0.97
   0  16 -30    1.02    0.40
   0  16 -29    1.89    0.65
   0 -16  29    1.53    0.58
   0  16 -28    6.73    1.37
   0 -16  28    7.38    1.23
   0 -16  28    7.13    1.39
   0  16 -27   12.81    1.87
   0 -16  27   14.10    1.91
   0 -16  27   15.19    2.20
   0  16 -26   10.37    1.87
   0 -16  26   13.88    2.03
   0 -16  26   15.01    2.41
   0  16 -25   29.84    3.33
   0 -16  25   20.02    2.76
   0 -16  25   22.75    3.20
   0  16 -24   22.19    3.14
   0 -16  24   19.01    2.94
   0 -16  24   22.84    3.35
   0  16 -23    0.17    0.55
   0 -16  23    4.78    1.76
   0 -16  23    4.01    1.28
   0 -16  23    6.13    2.02
   0 -16  22    0.69    0.59
   0 -16  22    0.62    0.66
   0 -16  22    1.67    1.29
   0 -16  21    6.17    2.06
   0 -16  21    5.56    1.83
   0 -16  21    6.65    2.27
   0 -16  20   -0.17    0.86
   0 -16  20   -0.57    1.07
   0 -16  20   -0.51    0.68
   0 -16  19   19.87    3.69
   0 -16  19   20.68    4.09
   0 -16  19   17.24    3.68
   0 -16  18    0.13    0.87
   0 -16  18    1.09    1.34
   0 -16  18    1.77    1.14
   0 -16  17  121.20    8.57
   0 -16  17   97.84    7.92
   0 -16  17  129.83    9.56
   0  16 -16  109.97    8.67
   0 -16  16  101.68    7.60
   0 -16  16  106.91    8.51
   0 -16  16   86.87    7.26
   0 -16  15    8.10    2.06
   0 -16  15    7.62    2.17
   0 -16  15    9.04    2.56
   0  16 -14    1.55    0.94
   0 -16  14    1.64    1.01
   0 -16  14    1.37    0.64
   0 -16  14    1.55    0.88
   0  16 -13    5.41    1.79
   0 -16  13    9.00    2.14
   0 -16  13    9.35    2.04
   0 -16  13   10.24    2.46
   0 -16  12  118.34    7.09
   0 -16  12  121.72    7.78
   0 -16  12  103.46    7.00
   0 -16  12  111.46   14.51
   0  16 -12  125.48    7.61
   0 -16  11   55.31    9.92
   0  16 -11  108.41   16.41
   0  16 -11  108.06   17.43
   0 -16  10   39.36    7.87
   0  16 -10   59.34   12.39
   0  16 -10   56.72   11.50
   0  16  -9  107.35   13.33
   0 -16   9   87.35   11.16
   0  16  -9   32.43    8.92
   0  16  -9   28.48    7.36
   0  16  -8  643.83   31.97
   0  16  -8  675.35   39.03
   0  16  -8  623.14   32.71
   0 -16   7   10.31    3.90
   0  16  -7   14.33    5.19
   0  16  -7   16.07    5.36
   0 -16   6   52.71    7.78
   0  16  -6   62.58    9.59
   0  16  -6   64.61    9.42
   0  16  -5   74.54   10.31
   0 -16   5   54.09    7.81
   0  16  -4   11.07    3.91
   0 -16   4    8.69    3.16
   0 -16   3   30.49    5.54
   0  16  -3   37.09    7.13
   0 -16   2   68.46    8.05
   0  16  -2   85.31   10.63
   0  16  -1  190.88   16.04
   0  16   0  203.97   16.93
   0  16   0  240.33   16.70
   0  16   1   65.82    9.59
   0  16   1   61.83    8.59
   0  16   2   26.72    6.33
   0  16   2   25.61    5.54
   0  16   3   20.95    5.83
   0  16   3    9.91    3.54
   0  16   4  313.73   23.15
   0  16   4  307.40   20.26
   0  16   5  102.00   11.98
   0  16   5  117.88   14.71
   0 -16  -6    2.08    1.17
   0  16   6    0.13    1.76
   0 -16  -6    2.48    1.23
   0 -16  -6   -0.17    0.86
   0 -16  -7   69.71    5.72
   0 -16  -7   73.75    5.70
   0 -16  -8    2.43    1.12
   0 -16  -8    2.71    1.30
   0 -16  -8    0.57    1.27
   0 -16  -9   18.85    3.27
   0 -16  -9   18.49    2.90
   0 -16  -9   18.67    3.63
   0 -16 -10   41.66    4.85
   0 -16 -10   41.99    4.34
   0 -16 -10   38.00    4.48
   0 -16 -10   44.20    4.77
   0 -16 -10   32.27    4.51
   0 -16 -11   12.59    2.71
   0 -16 -11    5.20    1.57
   0 -16 -11    5.92    1.61
   0 -16 -11   10.72    2.58
   0 -16 -11    6.51    1.71
   0 -16 -12    8.97    2.08
   0 -16 -12   11.81    2.24
   0 -16 -12    8.16    1.94
   0 -16 -12   10.70    2.48
   0 -16 -13    6.51    1.94
   0 -16 -13   10.67    2.22
   0 -16 -13   10.94    2.08
   0 -16 -13    6.65    1.82
   0 -16 -13    9.55    1.99
   0 -16 -14    7.64    1.94
   0 -16 -14   16.68    2.74
   0 -16 -14   14.19    2.30
   0 -16 -14   10.79    2.08
   0 -16 -14    6.89    2.02
   0 -16 -15   12.95    2.44
   0 -16 -15   12.06    2.25
   0 -16 -15   11.23    2.08
   0 -16 -15    7.25    2.28
   0 -16 -15   11.69    2.08
   0 -16 -16    3.41    1.24
   0 -16 -16    3.92    1.25
   0 -16 -16    3.80    1.11
   0 -16 -16    4.28    1.28
   0 -16 -17    2.03    0.85
   0 -16 -17    2.83    0.99
   0 -16 -17    3.20    0.98
   0 -16 -17    3.43    1.06
   0 -16 -18    4.86    1.30
   0 -16 -18    3.68    1.09
   0 -16 -18    2.26    0.74
   0 -16 -18    4.34    1.07
   0 -16 -19    8.15    1.55
   0 -16 -19   11.08    1.75
   0 -16 -19    9.64    1.50
   0 -16 -19    9.88    1.59
   0 -16 -20   18.16    2.15
   0 -16 -20   13.71    1.84
   0 -16 -20   14.66    1.85
   0 -16 -21   16.45    1.92
   0 -16 -21   14.30    1.74
   0 -16 -21   15.16    1.74
   0 -16 -22   12.87    1.57
   0 -16 -22   14.45    1.61
   0 -16 -22   14.25    1.63
   0 -16 -22   15.72    1.68
   0 -16 -23    1.27    0.49
   0 -16 -23    1.23    0.46
   0 -16 -23    1.15    0.44
   0 -16 -24    1.21    0.37
   0 -16 -24    1.13    0.43
   0 -16 -24    1.92    0.55
   0 -17  29    0.50    0.31
   0  17 -29    0.31    0.28
   0 -17  28   -0.03    0.25
   0  17 -28    0.03    0.38
   0 -17  27   40.85    3.10
   0  17 -27   28.44    2.63
   0 -17  26    0.69    0.47
   0 -17  26    1.68    0.84
   0 -17  25   14.09    2.18
   0 -17  25   15.78    2.56
   0 -17  24    0.16    0.52
   0  17 -24    1.33    0.81
   0 -17  24   -0.20    0.46
   0 -17  23   13.01    2.54
   0  17 -23   15.60    2.77
   0 -17  22    3.59    1.78
   0  17 -22    3.43    1.31
   0 -17  22    4.97    1.74
   0 -17  22    5.13    1.53
   0 -17  21   17.72    3.38
   0  17 -21   22.85    3.91
   0 -17  21   17.57    3.77
   0 -17  21   16.77    3.04
   0 -17  20    6.28    1.91
   0  17 -20    4.10    2.19
   0 -17  20    5.43    1.88
   0 -17  20    4.87    1.97
   0 -17  19    1.78    1.52
   0 -17  19    2.15    1.70
   0 -17  19    1.08    0.71
   0 -17  18   25.26    4.07
   0  17 -18   33.24    4.95
   0 -17  18   28.09    5.21
   0 -17  18   19.24    3.75
   0 -17  17   97.97    7.64
   0  17 -17   84.64    7.67
   0 -17  17  104.70    8.62
   0 -17  17   77.74    7.16
   0 -17  16    3.85    1.82
   0  17 -16    1.42    0.64
   0 -17  16    2.99    1.65
   0 -17  16    2.07    1.45
   0 -17  15  339.82   13.66
   0  17 -15  376.34   15.18
   0 -17  15  359.92   15.15
   0 -17  14    5.58    1.84
   0  17 -14    2.91    1.11
   0 -17  14    3.96    1.66
   0 -17  13   28.36    3.61
   0  17 -13   33.12    4.11
   0 -17  13   24.42    3.57
   0 -17  12    1.91    1.26
   0 -17  12    4.69    1.55
   0  17 -12    3.57    1.40
   0 -17  12    2.48    1.23
   0 -17  11   27.86    4.68
   0 -17  11   30.72    3.70
   0  17 -11   38.60    4.10
   0 -17  11   31.04    3.83
   0 -17  10   10.17    2.29
   0 -17  10   12.36    3.48
   0  17 -10    9.73    2.07
   0 -17  10    9.07    2.14
   0 -17   9   74.00    8.11
   0 -17   9   83.16    5.59
   0  17  -9   70.42   11.96
   0  17  -9   61.74   10.55
   0 -17   9   80.25    5.87
   0 -17   8   47.02    4.09
   0 -17   8   36.18    6.14
   0  17  -8   30.18    6.87
   0 -17   8   42.14    4.26
   0 -17   7   16.14    2.70
   0  17  -7    7.82    4.07
   0 -17   7    5.33    3.41
   0 -17   6   94.35   11.02
   0  17  -6  115.98   13.76
   0  17  -5    2.55    2.62
   0 -17   5   -0.07    2.09
   0 -17   4   18.86    4.50
   0  17  -4   19.19    5.34
   0  17  -3   86.80   11.70
   0  17  -2    2.54    2.87
   0  17  -1   57.48    8.56
   0  17  -1   56.64    9.33
   0  17   0   18.53    4.95
   0  17   0   25.57    6.32
   0 -17  -1   40.99    3.89
   0  17   1   22.56    6.14
   0  17   1   26.84    6.03
   0 -17  -2   27.95    3.33
   0 -17  -2   30.35    3.40
   0  17   2   18.13    5.71
   0  17   2   22.70    5.64
   0 -17  -3   12.08    2.17
   0 -17  -3   10.14    2.06
   0 -17  -3   13.33    2.88
   0 -17  -3    7.16    2.55
   0  17   3   13.23    4.11
   0 -17  -4   21.78    3.09
   0 -17  -4   14.65    2.85
   0 -17  -4   27.24    4.97
   0 -17  -4   22.17    3.06
   0  17   4   14.49    5.14
   0 -17  -5   13.88    3.62
   0 -17  -5   10.38    2.20
   0 -17  -5   17.00    2.93
   0 -17  -5    5.68    1.65
   0 -17  -6   59.42    5.05
   0 -17  -6   61.71    5.29
   0 -17  -7    1.29    0.84
   0 -17  -7    1.08    0.67
   0 -17  -7    0.54    0.90
   0 -17  -8   23.33    3.39
   0 -17  -8   20.22    3.18
   0 -17  -8   11.41    2.39
   0 -17  -8   11.07    2.83
   0 -17  -9   12.86    2.71
   0 -17  -9   11.82    2.28
   0 -17  -9   11.38    2.23
   0 -17  -9    9.74    2.77
   0 -17 -10    7.24    1.95
   0 -17 -10    7.64    2.04
   0 -17 -10    8.45    1.92
   0 -17 -10    5.29    1.78
   0 -17 -11    9.57    2.07
   0 -17 -11   12.45    2.66
   0 -17 -11   12.60    2.53
   0 -17 -11   16.12    2.61
   0 -17 -12    4.08    1.60
   0 -17 -12    4.41    1.60
   0 -17 -12    6.08    1.73
   0 -17 -12    5.93    1.64
   0 -17 -12    5.97    1.81
   0 -17 -13   78.66    6.03
   0 -17 -13   78.86    5.45
   0 -17 -13   68.37    5.80
   0 -17 -13   59.01    5.92
   0 -17 -13   80.76    5.69
   0 -17 -14   56.26    4.87
   0 -17 -14   53.77    4.33
   0 -17 -14   53.63    4.85
   0 -17 -14   50.87    5.37
   0 -17 -14   53.10    4.40
   0 -17 -15    4.52    1.31
   0 -17 -15    2.56    0.98
   0 -17 -15    6.25    1.41
   0 -17 -15    6.69    1.89
   0 -17 -16    4.41    1.24
   0 -17 -16    3.94    1.15
   0 -17 -16    5.34    1.31
   0 -17 -17    3.54    1.07
   0 -17 -17    2.48    0.88
   0 -17 -17    1.62    0.64
   0 -17 -17    2.67    0.84
   0 -17 -18    9.77    1.71
   0 -17 -18   10.32    1.75
   0 -17 -18    8.71    1.52
   0 -17 -18   10.77    1.66
   0 -17 -19    4.60    1.11
   0 -17 -19    3.87    0.94
   0 -17 -19    6.77    1.25
   0 -17 -20   27.26    2.46
   0 -17 -20   26.28    2.43
   0 -17 -20   24.00    2.27
   0 -17 -20   25.15    2.22
   0 -17 -21    7.73    1.20
   0 -17 -21    4.95    0.96
   0 -17 -21    5.98    0.99
   0 -17 -21    5.46    1.02
   0 -17 -22   10.87    1.29
   0 -17 -22    9.00    1.18
   0 -17 -22    8.25    1.13
   0 -17 -22    7.69    1.08
   0 -17 -23    2.14    0.50
   0 -17 -23    1.79    0.51
   0 -17 -23    2.45    0.58
   0  18 -28    5.69    1.00
   0 -18  28    3.65    0.77
   0  18 -27    0.30    0.24
   0 -18  27    0.56    0.47
   0  18 -26    1.92    0.75
   0 -18  26    1.95    0.84
   0  18 -25    8.80    1.69
   0 -18  25    6.56    1.46
   0  18 -24   14.76    2.39
   0 -18  24   10.08    1.91
   0  18 -23    4.27    1.38
   0 -18  23    1.71    0.97
   0  18 -22    1.45    0.88
   0 -18  22    1.03    0.96
   0  18 -21    4.40    1.76
   0 -18  21    5.99    1.93
   0 -18  21    4.73    1.52
   0 -18  20    3.97    1.85
   0 -18  20    3.48    1.50
   0  18 -19   72.97    7.41
   0 -18  19   71.47    6.79
   0 -18  19   58.55    6.36
   0 -18  18   67.74    6.69
   0 -18  18   51.95    6.16
   0 -18  17  116.17    8.42
   0 -18  17   80.33    7.28
   0  18 -16  114.95    8.72
   0 -18  16   97.22    7.58
   0  18 -15    1.78    1.43
   0 -18  15    1.98    1.14
   0 -18  15    3.31    1.66
   0  18 -14    2.58    1.56
   0 -18  14    1.75    1.32
   0 -18  14    1.14    0.93
   0  18 -13   92.36    6.93
   0 -18  13  110.47    7.32
   0 -18  13   94.21    7.13
   0  18 -12  173.07    9.09
   0 -18  12  128.67   10.07
   0 -18  12  170.89    8.87
   0 -18  12  141.22    8.58
   0  18 -11   68.18    5.59
   0 -18  11   60.21    5.55
   0 -18  11   54.28    6.86
   0 -18  11   60.51    5.22
   0 -18  10   25.70    3.52
   0 -18  10   23.94    4.91
   0 -18  10   24.17    3.28
   0 -18   9    3.38    1.14
   0 -18   9    1.65    0.58
   0 -18   9    3.07    0.98
   0 -18   8  151.25    8.22
   0 -18   8  136.68    7.74
   0 -18   8  144.10    7.40
   0 -18   8  134.47   12.52
   0 -18   7   11.70    2.33
   0 -18   7    9.88    2.19
   0 -18   7    9.31    2.13
   0 -18   7    7.00    2.81
   0 -18   6    2.33    1.10
   0 -18   6    4.55    1.46
   0 -18   6    5.82    2.17
   0 -18   6    4.20    1.33
   0 -18   5  175.91    8.48
   0 -18   5  174.12    7.88
   0 -18   5  175.81    8.42
   0 -18   4    9.44    2.22
   0 -18   4    8.93    2.41
   0 -18   4    6.40    3.03
   0 -18   3   76.04    5.52
   0 -18   3   83.04    5.74
   0 -18   3   63.70    9.36
   0 -18   2   15.29    2.50
   0 -18   2   12.82    2.46
   0 -18   2   10.52    3.01
   0 -18   1   11.47    2.23
   0 -18   1   12.19    2.28
   0 -18   1   11.42    3.52
   0 -18   1    9.55    4.23
   0 -18   0   74.99    5.53
   0 -18   0   61.60    5.06
   0 -18   0   81.80    9.62
   0 -18  -1   53.03    4.69
   0 -18  -1   44.45    4.25
   0 -18  -1   42.50    6.85
   0 -18  -2    1.07    0.72
   0 -18  -2    0.40    1.42
   0 -18  -2    0.85    0.41
   0 -18  -2    0.41    1.41
   0 -18  -3    8.19    1.90
   0 -18  -3    4.04    1.39
   0 -18  -3    4.71    2.43
   0 -18  -3    8.59    1.94
   0 -18  -3    4.11    1.77
   0 -18  -4    8.26    2.01
   0 -18  -4    2.78    1.30
   0 -18  -4   12.38    3.41
   0 -18  -4    7.02    1.91
   0 -18  -4    6.97    2.48
   0 -18  -5  143.96    8.11
   0 -18  -5  133.13    8.76
   0 -18  -5  137.97   10.61
   0 -18  -5  155.77    8.33
   0 -18  -5  133.01    9.20
   0 -18  -6   55.77    5.27
   0 -18  -6   46.57    4.78
   0 -18  -6   46.76    5.31
   0 -18  -7   -0.92    1.28
   0 -18  -7    2.44    1.51
   0 -18  -7    3.33    1.59
   0 -18  -7    2.10    0.94
   0 -18  -8   48.73    5.93
   0 -18  -8   66.87    5.95
   0 -18  -8   69.01    5.88
   0 -18  -8   65.73    5.83
   0 -18  -9   38.11    4.67
   0 -18  -9   32.54    4.31
   0 -18  -9   27.54    3.64
   0 -18 -10   33.95    4.35
   0 -18 -10   38.65    4.24
   0 -18 -10   30.49    4.33
   0 -18 -10   34.05    4.29
   0 -18 -11   16.29    2.66
   0 -18 -11   12.76    2.80
   0 -18 -11   14.41    2.86
   0 -18 -12   20.63    3.20
   0 -18 -12   22.18    3.03
   0 -18 -12   21.47    3.53
   0 -18 -12   21.66    3.31
   0 -18 -13    1.83    1.05
   0 -18 -13    0.47    0.52
   0 -18 -13    0.72    0.63
   0 -18 -13    0.67    0.53
   0 -18 -13    0.47    0.55
   0 -18 -14    0.43    0.50
   0 -18 -14    0.85    0.65
   0 -18 -14    0.67    0.37
   0 -18 -14    0.40    0.87
   0 -18 -14    0.60    0.42
   0 -18 -15    5.06    1.38
   0 -18 -15   10.96    2.07
   0 -18 -15   10.39    1.85
   0 -18 -15    8.77    1.59
   0 -18 -15    6.72    1.71
   0 -18 -16    1.67    0.83
   0 -18 -16    0.92    0.56
   0 -18 -16    0.79    0.49
   0 -18 -16    0.70    0.58
   0 -18 -17    4.11    1.08
   0 -18 -17    2.76    0.78
   0 -18 -17    2.53    0.83
   0 -18 -17    3.58    0.92
   0 -18 -17    3.45    0.94
   0 -18 -18    4.33    1.01
   0 -18 -18    3.04    0.91
   0 -18 -18    2.37    0.65
   0 -18 -18    3.07    0.93
   0 -18 -18    2.31    0.67
   0 -18 -19    1.72    0.63
   0 -18 -19    3.30    0.85
   0 -18 -19    3.32    0.78
   0 -18 -19    1.38    0.49
   0 -18 -19    1.47    0.51
   0 -18 -20    0.17    0.26
   0 -18 -20    0.50    0.36
   0 -18 -20    0.15    0.25
   0 -18 -20    0.30    0.33
   0 -18 -21    5.23    0.91
   0 -18 -21    3.31    0.68
   0 -18 -22   11.94    1.23
   0 -19  27   17.73    1.68
   0  19 -27    5.62    0.96
   0 -19  26    5.75    1.16
   0  19 -26    7.46    1.33
   0 -19  25    8.90    1.55
   0  19 -25    6.39    1.36
   0 -19  24    2.37    0.92
   0  19 -24    0.86    0.76
   0 -19  23    1.02    0.76
   0 -19  23    0.90    0.49
   0  19 -23    0.47    0.49
   0  19 -22    3.83    1.48
   0 -19  22    4.78    1.44
   0  19 -21    0.81    0.53
   0 -19  21    0.17    0.65
   0 -19  21    0.90    0.92
   0 -19  20   22.45    3.79
   0 -19  20   23.76    3.49
   0 -19  19    2.54    1.43
   0 -19  19    2.73    1.70
   0  19 -18   77.95    7.32
   0 -19  18   62.30    6.20
   0  19 -17   88.30    7.61
   0 -19  17   77.73    7.02
   0 -19  16   15.83    3.33
   0 -19  16   12.87    3.09
   0  19 -15   17.85    3.39
   0 -19  15   14.12    2.90
   0 -19  15   12.48    2.78
   0  19 -14   26.31    3.81
   0 -19  14   20.81    3.35
   0 -19  14   19.45    3.48
   0  19 -13  168.79    9.37
   0 -19  13  130.28    8.53
   0 -19  13  156.70    8.87
   0 -19  13  112.78    9.19
   0 -19  12   25.85    4.00
   0 -19  12   30.28    4.00
   0 -19  12   31.80    5.26
   0 -19  11   90.74    7.02
   0 -19  11   81.33    6.52
   0 -19  11   73.55    7.95
   0 -19  11   97.36    6.61
   0 -19  10  270.33   11.96
   0 -19  10  250.40   11.22
   0 -19  10  273.24   10.99
   0 -19  10  240.55   14.89
   0 -19   9    8.82    2.40
   0 -19   9    7.50    2.33
   0 -19   9    2.93    2.17
   0 -19   9    7.69    2.28
   0 -19   8  165.09    8.98
   0 -19   8  171.21    8.93
   0 -19   8  141.02   12.26
   0 -19   8  173.63    8.43
   0 -19   7   19.04    3.10
   0 -19   7   22.58    3.53
   0 -19   7   22.53    3.38
   0 -19   7   18.95    4.81
   0 -19   6   -0.31    0.54
   0 -19   6    0.50    0.68
   0 -19   6    1.68    2.17
   0 -19   6    0.76    1.13
   0 -19   5    2.07    1.12
   0 -19   5    0.93    0.98
   0 -19   5    2.66    4.79
   0 -19   4    1.86    1.06
   0 -19   4    1.56    0.94
   0 -19   4    2.26    2.55
   0 -19   3    4.43    1.58
   0 -19   3    4.59    1.47
   0 -19   2   33.47    3.82
   0 -19   2   24.43    3.36
   0 -19   2   37.65    6.89
   0 -19   1   22.47    3.16
   0 -19   1   18.17    2.90
   0 -19   1    8.52    2.59
   0 -19   1   22.01    5.34
   0 -19   0   24.27    3.23
   0 -19   0   24.93    3.26
   0 -19   0   28.59    5.76
   0 -19  -1   45.56    4.39
   0 -19  -1   34.76    5.22
   0 -19  -1   37.54    6.26
   0 -19  -2    1.98    1.13
   0 -19  -2    2.52    1.47
   0 -19  -2    1.46    1.15
   0 -19  -2    0.83    1.20
   0 -19  -3   24.11    3.19
   0 -19  -3   30.51    3.76
   0 -19  -3   19.35    3.79
   0 -19  -3   28.25    3.58
   0 -19  -3   24.85    4.70
   0 -19  -4  167.16    8.92
   0 -19  -4  127.36    8.30
   0 -19  -4  159.39   11.79
   0 -19  -4  175.73    8.99
   0 -19  -4  120.66    9.44
   0 -19  -5    8.99    2.31
   0 -19  -5   12.42    2.66
   0 -19  -5    7.14    2.46
   0 -19  -5   13.32    2.70
   0 -19  -5   16.41    3.68
   0 -19  -6   77.98    6.31
   0 -19  -6   57.95    6.02
   0 -19  -6   68.77    7.15
   0 -19  -6   77.37    6.12
   0 -19  -6   68.24    6.44
   0 -19  -7    2.63    1.25
   0 -19  -7   11.24    2.50
   0 -19  -7    8.50    2.27
   0 -19  -7    6.20    1.97
   0 -19  -8   27.22    4.35
   0 -19  -8   43.89    4.94
   0 -19  -8   43.04    4.79
   0 -19  -8   37.90    4.39
   0 -19  -9    2.78    1.30
   0 -19  -9    0.79    0.75
   0 -19  -9    2.97    0.95
   0 -19  -9    1.10    0.79
   0 -19 -10   34.68    4.01
   0 -19 -10   29.97    4.31
   0 -19 -11   34.16    4.02
   0 -19 -11   36.21    4.36
   0 -19 -11   43.94    4.90
   0 -19 -12   15.26    2.56
   0 -19 -12   27.18    3.24
   0 -19 -12   19.45    3.26
   0 -19 -12   24.41    3.43
   0 -19 -13   23.33    2.98
   0 -19 -13   22.01    3.49
   0 -19 -13   25.33    3.32
   0 -19 -14   37.62    3.62
   0 -19 -14   41.03    3.68
   0 -19 -14   32.23    3.99
   0 -19 -14   39.46    3.88
   0 -19 -15    0.71    0.63
   0 -19 -15    0.93    0.63
   0 -19 -15    0.88    0.43
   0 -19 -15    1.05    0.84
   0 -19 -16    5.27    1.37
   0 -19 -16    3.24    1.01
   0 -19 -16    2.40    0.77
   0 -19 -16    2.87    0.80
   0 -19 -17   11.50    1.66
   0 -19 -17   14.60    1.97
   0 -19 -17   12.88    1.70
   0 -19 -17   11.10    1.46
   0 -19 -18    3.97    0.87
   0 -19 -18    6.85    1.23
   0 -19 -18    6.16    1.06
   0 -19 -18    5.77    0.96
   0 -19 -19    0.46    0.41
   0 -19 -19   -0.38    0.45
   0 -19 -19    0.02    0.27
   0 -19 -20    1.75    0.46
   0 -19 -20    1.46    0.47
   0 -19 -20    1.49    0.49
   0 -19 -21   11.01    1.20
   0 -20  26    0.34    0.30
   0  20 -26    0.37    0.40
   0 -20  25    0.55    0.46
   0  20 -25    0.94    0.45
   0 -20  24    0.45    0.60
   0  20 -24    0.18    0.51
   0 -20  23    1.49    0.77
   0 -20  23    1.15    0.60
   0  20 -23    0.78    0.59
   0 -20  22    0.44    0.57
   0 -20  22   -0.06    0.30
   0 -20  21   17.91    3.01
   0  20 -21   19.29    3.16
   0 -20  21   20.46    2.56
   0 -20  20    4.41    1.74
   0 -20  20    4.48    1.70
   0  20 -20    5.54    1.93
   0 -20  20    4.11    1.32
   0 -20  19   50.25    5.68
   0 -20  19   45.94    5.02
   0 -20  19   42.67    4.43
   0 -20  18   -0.61    1.02
   0 -20  18   -0.95    1.17
   0  20 -18    0.02    1.00
   0 -20  18   -0.56    1.20
   0 -20  17    2.18    1.42
   0 -20  17    1.26    1.01
   0  20 -17    3.69    1.74
   0 -20  17    1.02    1.31
   0 -20  16    0.34    0.52
   0 -20  16    0.71    0.82
   0  20 -16    1.79    1.32
   0 -20  16   -0.53    0.79
   0 -20  15   12.32    2.57
   0 -20  15    9.23    2.44
   0  20 -15   19.26    3.31
   0 -20  15   10.82    2.67
   0 -20  14    6.83    1.85
   0 -20  14    4.66    1.52
   0  20 -14    6.24    1.79
   0 -20  14    7.44    2.20
   0 -20  13   22.67    3.68
   0 -20  13   21.59    3.84
   0 -20  13   20.85    3.93
   0 -20  13   27.97    3.82
   0 -20  12  250.08   11.86
   0 -20  12  288.83   13.00
   0 -20  12  293.36   12.02
   0 -20  12  242.28   14.19
   0 -20  11   12.88    3.12
   0 -20  11   14.65    3.11
   0 -20  11   10.28    3.34
   0 -20  10  263.04   11.78
   0 -20  10  252.17   11.82
   0 -20  10  276.65   11.36
   0 -20  10  245.34   15.29
   0 -20   9   15.32    3.34
   0 -20   9   12.82    3.06
   0 -20   9    4.62    2.08
   0 -20   9   14.17    3.90
   0 -20   8   43.79    4.34
   0 -20   8   43.84    4.61
   0 -20   8   44.90    4.73
   0 -20   8   44.23    6.78
   0 -20   7    7.35    1.94
   0 -20   7    7.54    1.83
   0 -20   7    7.74    3.33
   0 -20   6    1.05    0.94
   0 -20   6    2.64    1.17
   0 -20   6    3.02    2.50
   0 -20   5    1.05    0.77
   0 -20   5    0.81    0.76
   0 -20   4   21.88    3.17
   0 -20   4   24.35    3.35
   0 -20   4   23.65    6.76
   0 -20   3   15.65    2.90
   0 -20   3   10.76    2.49
   0 -20   2  154.25    8.35
   0 -20   2  163.21    8.72
   0 -20   2  148.15   13.59
   0 -20   1   21.00    3.31
   0 -20   1   28.15    4.41
   0 -20   1   28.21    3.85
   0 -20   1   16.72    4.59
   0 -20   0   60.17    5.27
   0 -20   0   44.88    4.60
   0 -20   0   62.41    8.37
   0 -20  -1    4.31    1.55
   0 -20  -1    1.06    1.10
   0 -20  -1    2.08    1.22
   0 -20  -1    1.94    1.70
   0 -20  -2   22.65    3.29
   0 -20  -2   21.43    3.20
   0 -20  -2   16.85    4.11
   0 -20  -3    7.68    1.92
   0 -20  -3    6.20    2.86
   0 -20  -3    2.64    1.45
   0 -20  -3    6.79    1.91
   0 -20  -4    2.64    1.27
   0 -20  -4    1.41    0.87
   0 -20  -4    3.34    2.23
   0 -20  -4    2.30    1.18
   0 -20  -4    1.89    1.01
   0 -20  -5   37.23    4.34
   0 -20  -5   27.57    3.93
   0 -20  -5   26.64    4.60
   0 -20  -5   20.85    3.67
   0 -20  -5   36.40    4.29
   0 -20  -6    1.54    0.98
   0 -20  -6    0.74    0.67
   0 -20  -6    1.36    1.38
   0 -20  -6    0.45    0.73
   0 -20  -6   -0.07    0.50
   0 -20  -7    1.24    1.19
   0 -20  -7    2.48    1.12
   0 -20  -7    1.77    1.14
   0 -20  -7    2.59    1.06
   0 -20  -8   10.91    2.59
   0 -20  -8   10.67    2.33
   0 -20  -8    8.96    2.08
   0 -20  -8    6.83    2.15
   0 -20  -9    0.72    0.74
   0 -20  -9    1.96    1.05
   0 -20  -9    2.12    1.10
   0 -20  -9    0.61    0.63
   0 -20 -10   -0.73    1.00
   0 -20 -10   -0.10    0.60
   0 -20 -10   -0.04    0.79
   0 -20 -10   -0.78    0.79
   0 -20 -11    9.81    1.97
   0 -20 -11    9.08    2.06
   0 -20 -11   10.56    2.01
   0 -20 -11   11.39    2.41
   0 -20 -12    1.20    0.63
   0 -20 -12    0.72    0.65
   0 -20 -12    0.31    0.75
   0 -20 -13    7.28    1.54
   0 -20 -13   10.91    1.99
   0 -20 -13   11.20    1.88
   0 -20 -13    7.63    1.81
   0 -20 -14    8.63    1.61
   0 -20 -14    6.39    1.55
   0 -20 -14    5.51    1.35
   0 -20 -14    6.75    1.84
   0 -20 -15   11.80    1.79
   0 -20 -15   12.64    1.83
   0 -20 -15   12.56    1.95
   0 -20 -16    6.26    1.26
   0 -20 -16    6.19    1.15
   0 -20 -16    7.57    1.36
   0 -20 -17   50.55    3.14
   0 -20 -17   55.73    3.54
   0 -20 -18    1.21    0.57
   0 -20 -18    0.85    0.42
   0 -20 -18    1.35    0.51
   0 -20 -19   35.34    2.39
   0 -20 -19   30.16    2.02
   0 -20 -20    1.19    0.44
   0 -21  25    1.74    0.56
   0 -21  24    0.69    0.53
   0  21 -24    1.02    0.48
   0 -21  23   -0.08    0.40
   0  21 -23    0.32    0.30
   0 -21  22    0.68    0.42
   0 -21  22    0.43    0.53
   0  21 -22    0.44    0.83
   0 -21  21   35.37    3.90
   0 -21  21   32.30    3.18
   0 -21  20    7.94    1.99
   0  21 -20    8.52    2.19
   0 -21  20    7.58    1.66
   0 -21  19    0.78    0.75
   0 -21  19    0.27    0.63
   0  21 -19    2.83    1.21
   0 -21  19    1.52    0.88
   0 -21  18    3.54    1.36
   0 -21  18    1.55    1.20
   0  21 -18    1.14    0.76
   0 -21  18    3.07    1.20
   0 -21  17    0.56    0.83
   0 -21  17   -0.04    0.69
   0  21 -17    2.69    1.31
   0 -21  17    1.07    1.00
   0 -21  16    0.02    0.83
   0 -21  16   -0.69    0.98
   0  21 -16    1.12    1.30
   0 -21  15    3.86    1.92
   0 -21  15    3.80    1.45
   0 -21  15    5.90    1.86
   0 -21  14    1.52    1.29
   0 -21  14    0.31    0.53
   0 -21  14    0.42    1.17
   0 -21  14    0.50    0.65
   0 -21  13    1.97    1.30
   0 -21  13   -0.15    0.62
   0 -21  13    3.09    1.80
   0 -21  13    2.25    1.36
   0 -21  12    3.45    1.44
   0 -21  12    6.97    2.14
   0 -21  12    7.79    2.07
   0 -21  12    5.74    2.39
   0 -21  11    2.92    1.70
   0 -21  11    1.86    1.26
   0 -21  11    1.92    1.23
   0 -21  11    2.51    1.90
   0 -21  10   23.74    3.64
   0 -21  10   13.60    2.74
   0 -21  10   17.47    2.93
   0 -21  10   12.55    4.08
   0 -21   9  231.51   11.25
   0 -21   9  219.98   10.16
   0 -21   9  207.75   10.44
   0 -21   9  190.49   13.88
   0 -21   8   90.92    6.97
   0 -21   8   76.51    9.14
   0 -21   7   11.41    2.83
   0 -21   7   10.59    2.60
   0 -21   7   11.19    3.92
   0 -21   6    3.29    1.51
   0 -21   6    2.46    1.24
   0 -21   6    4.64    2.83
   0 -21   5   36.13    4.23
   0 -21   5   37.76    4.31
   0 -21   5   40.86    7.54
   0 -21   4   27.36    3.61
   0 -21   4   24.38    3.57
   0 -21   4   22.91    5.87
   0 -21   3    1.45    0.78
   0 -21   3    1.87    1.30
   0 -21   3    0.87    1.71
   0 -21   2    6.36    1.80
   0 -21   2   10.50    2.27
   0 -21   2   10.21    3.88
   0 -21   1   10.70    2.31
   0 -21   1   11.17    2.36
   0 -21   1    5.57    1.81
   0 -21   1   10.09    3.37
   0 -21   0    3.54    1.34
   0 -21   0    6.00    1.79
   0 -21   0    5.75    1.95
   0 -21   0    1.85    1.87
   0 -21  -1   34.16    4.08
   0 -21  -1   30.18    3.91
   0 -21  -1   17.55    3.71
   0 -21  -1   33.42    5.87
   0 -21  -2    3.53    1.59
   0 -21  -2    3.26    1.49
   0 -21  -2    1.48    1.42
   0 -21  -2    2.94    1.28
   0 -21  -3    1.70    0.93
   0 -21  -3    3.47    1.50
   0 -21  -3    1.99    1.72
   0 -21  -3   -0.02    1.11
   0 -21  -4    3.34    1.37
   0 -21  -4    3.07    1.79
   0 -21  -4    5.61    1.84
   0 -21  -4    2.95    1.84
   0 -21  -5   44.79    4.82
   0 -21  -5   39.27    4.50
   0 -21  -5   31.89    4.96
   0 -21  -5   47.20    4.85
   0 -21  -5   32.93    4.63
   0 -21  -6   41.65    4.75
   0 -21  -6   33.71    4.30
   0 -21  -6   53.27    6.11
   0 -21  -6   47.08    4.91
   0 -21  -6   47.06    5.10
   0 -21  -7    3.82    1.13
   0 -21  -7    4.17    1.74
   0 -21  -7    5.72    1.92
   0 -21  -7    5.72    1.79
   0 -21  -8   95.56    7.19
   0 -21  -8   79.53    7.03
   0 -21  -8   92.37    6.84
   0 -21  -9   37.62    4.06
   0 -21  -9   24.83    3.87
   0 -21  -9   28.20    3.76
   0 -21 -10   29.46    3.43
   0 -21 -10   20.46    3.08
   0 -21 -10   22.02    3.38
   0 -21 -11    8.87    1.73
   0 -21 -11    4.79    1.59
   0 -21 -11    4.59    1.22
   0 -21 -11    4.45    1.18
   0 -21 -12    5.06    1.26
   0 -21 -12    5.60    1.48
   0 -21 -12    8.14    1.67
   0 -21 -12    5.75    1.53
   0 -21 -13   29.49    2.79
   0 -21 -13   26.78    2.82
   0 -21 -13   23.79    3.17
   0 -21 -13   25.65    2.94
   0 -21 -14    4.69    1.08
   0 -21 -14    3.88    1.04
   0 -21 -14    4.04    1.07
   0 -21 -14    3.42    1.05
   0 -21 -15   11.58    1.63
   0 -21 -15   11.45    1.74
   0 -21 -15    9.51    1.40
   0 -21 -16    0.37    0.28
   0 -21 -16    0.25    0.38
   0 -21 -16   -0.11    0.43
   0 -21 -17    3.34    0.79
   0 -21 -17    4.48    0.90
   0 -21 -17    5.63    0.92
   0 -21 -18   15.99    1.55
   0  22 -23    5.73    1.05
   0 -22  23    3.80    1.03
   0 -22  22   23.85    2.64
   0 -22  22   24.65    2.25
   0  22 -22   16.68    2.18
   0 -22  21  101.33    5.90
   0 -22  21  133.37    5.72
   0 -22  20   16.87    2.77
   0 -22  20   14.93    2.42
   0 -22  19  112.04    7.69
   0 -22  19  108.45    6.35
   0 -22  18    4.94    1.35
   0 -22  18    3.88    1.40
   0 -22  18    5.05    1.59
   0 -22  17    0.77    0.72
   0 -22  17    0.47    0.60
   0 -22  17    1.02    0.85
   0 -22  16   -0.05    0.77
   0 -22  16   -0.25    0.58
   0 -22  16    0.46    0.64
   0 -22  15    0.81    1.13
   0 -22  15   -0.05    0.66
   0 -22  15    0.87    0.69
   0 -22  14    6.18    2.17
   0 -22  14    8.40    2.37
   0 -22  14   11.75    2.89
   0 -22  14    9.61    2.44
   0 -22  13   22.91    3.87
   0 -22  13   26.68    3.86
   0 -22  13   18.94    3.40
   0 -22  13   26.84    4.57
   0 -22  12    1.74    1.16
   0 -22  12    1.02    0.86
   0 -22  12    0.94    0.80
   0 -22  12   -0.58    1.16
   0 -22  11    3.68    1.69
   0 -22  11    3.88    1.66
   0 -22  11    2.89    1.73
   0 -22  10   33.55    4.39
   0 -22  10   23.00    3.53
   0 -22  10   23.63    4.65
   0 -22   9    4.30    1.36
   0 -22   9    2.61    1.41
   0 -22   9    1.43    1.63
   0 -22   8   20.77    3.35
   0 -22   8   21.35    3.32
   0 -22   8   21.34    4.92
   0 -22   7   32.18    4.11
   0 -22   7   30.44    3.99
   0 -22   7   29.52    5.77
   0 -22   6   52.69    5.31
   0 -22   6   40.93    4.62
   0 -22   6   46.06    7.41
   0 -22   5   37.29    4.46
   0 -22   5   27.24    3.85
   0 -22   5   28.94    6.32
   0 -22   4    4.58    1.70
   0 -22   4    2.80    1.53
   0 -22   4    1.49    2.17
   0 -22   3    2.91    1.15
   0 -22   3    1.96    1.20
   0 -22   3    2.65    1.89
   0 -22   2    2.56    1.23
   0 -22   2    2.42    1.18
   0 -22   2    3.01    2.44
   0 -22   1    1.68    1.03
   0 -22   1    0.53    0.73
   0 -22   1    1.98    1.24
   0 -22   1    0.64    2.02
   0 -22   0   10.72    2.40
   0 -22   0    9.66    2.24
   0 -22   0    2.97    1.41
   0 -22   0    7.74    2.76
   0 -22  -1    1.91    1.23
   0 -22  -1    0.05    0.76
   0 -22  -1   -0.31    1.04
   0 -22  -1   -0.27    1.47
   0 -22  -2    2.40    1.23
   0 -22  -2    3.52    1.48
   0 -22  -2    1.92    1.02
   0 -22  -2    0.32    1.22
   0 -22  -3    2.24    1.08
   0 -22  -3    1.63    1.05
   0 -22  -3   -0.90    1.24
   0 -22  -3    1.27    0.94
   0 -22  -4    1.79    1.05
   0 -22  -4    5.01    2.24
   0 -22  -4    3.05    1.45
   0 -22  -4    4.74    1.86
   0 -22  -5    7.07    1.99
   0 -22  -5    3.82    1.35
   0 -22  -5    7.01    2.20
   0 -22  -5    7.76    2.13
   0 -22  -5    3.82    1.53
   0 -22  -6    5.16    1.75
   0 -22  -6   11.51    2.22
   0 -22  -6    2.97    1.29
   0 -22  -6    8.76    1.90
   0 -22  -6   11.95    2.51
   0 -22  -7  268.80   11.92
   0 -22  -7  244.70   10.89
   0 -22  -8   19.26    3.18
   0 -22  -8   18.36    3.06
   0 -22  -9   76.56    5.93
   0 -22  -9   64.11    5.96
   0 -22 -10    8.86    1.96
   0 -22 -10    9.08    1.79
   0 -22 -10    7.33    1.78
   0 -22 -11    6.92    1.67
   0 -22 -11   11.22    1.95
   0 -22 -11    8.51    1.86
   0 -22 -12   -0.02    0.61
   0 -22 -12    0.37    0.36
   0 -22 -12    0.60    0.70
   0 -22 -13    1.05    0.67
   0 -22 -13    0.71    0.48
   0 -22 -13    0.98    0.44
   0 -22 -14    2.78    0.91
   0 -22 -14    1.67    0.67
   0 -22 -15    0.32    0.30
   0 -22 -15   -0.52    0.51
   0 -22 -16   -0.35    0.38
   0 -22 -16   -0.04    0.31
   0 -22 -17    0.43    0.22
   0 -23  21   75.36    4.02
   0 -23  20   55.11    3.67
   0 -23  20   42.41    3.75
   0 -23  19    0.88    0.88
   0 -23  19    0.50    0.82
   0 -23  18    0.44    0.45
   0 -23  18    0.93    0.81
   0 -23  17    2.08    1.14
   0 -23  17    1.12    0.74
   0 -23  17    2.30    1.15
   0 -23  16    0.49    0.54
   0 -23  16    0.61    0.94
   0 -23  15    1.82    0.94
   0 -23  15    1.98    1.27
   0 -23  14   12.50    2.73
   0 -23  14    9.16    2.33
   0 -23  14    9.45    2.45
   0 -23  13   22.76    3.54
   0 -23  13   30.39    4.54
   0 -23  12   61.61    5.93
   0 -23  12   47.53    5.04
   0 -23  12   55.28    6.34
   0 -23  11    8.23    2.75
   0 -23  11   10.31    2.62
   0 -23  11   13.34    3.50
   0 -23  10   33.13    4.42
   0 -23  10   30.77    4.06
   0 -23  10   31.58    5.33
   0 -23   9   11.20    2.72
   0 -23   9    9.78    2.45
   0 -23   9    7.77    2.66
   0 -23   8   44.88    4.97
   0 -23   8   31.22    4.07
   0 -23   8   30.51    5.50
   0 -23   7   10.92    2.57
   0 -23   7   11.79    2.74
   0 -23   7    9.98    3.68
   0 -23   6   45.85    5.05
   0 -23   6   35.73    4.37
   0 -23   6   51.51    7.94
   0 -23   5  149.87    8.91
   0 -23   5  119.13    7.84
   0 -23   5  129.00   12.52
   0 -23   4  191.94   10.23
   0 -23   4  202.10   10.23
   0 -23   3  223.68   10.74
   0 -23   3  231.39   10.83
   0 -23   3  195.75   15.03
   0 -23   2   25.65    4.05
   0 -23   2   34.88    4.59
   0 -23   2   25.94    5.60
   0 -23   1    5.63    1.93
   0 -23   1    8.48    2.17
   0 -23   1    4.27    1.56
   0 -23   1    4.10    2.55
   0 -23   0    5.03    1.61
   0 -23   0    5.96    1.79
   0 -23   0    5.31    1.82
   0 -23   0    3.96    2.31
   0 -23  -1   25.94    3.58
   0 -23  -1   29.42    3.81
   0 -23  -1   23.78    4.66
   0 -23  -2   14.03    2.69
   0 -23  -2   13.96    2.64
   0 -23  -2    6.90    2.04
   0 -23  -2    9.36    2.65
   0 -23  -3    7.62    1.95
   0 -23  -3    7.94    1.94
   0 -23  -3    3.94    1.46
   0 -23  -3    4.05    1.85
   0 -23  -4   14.08    2.65
   0 -23  -4   16.74    2.85
   0 -23  -4   12.07    2.70
   0 -23  -4   13.22    3.00
   0 -23  -5   33.58    4.21
   0 -23  -5   42.10    5.49
   0 -23  -5   28.60    3.84
   0 -23  -5   37.76    4.61
   0 -23  -6  120.68    7.39
   0 -23  -6  135.54    8.23
   0 -23  -6  131.93    7.86
   0 -23  -6  145.57    8.37
   0 -23  -7   10.20    2.34
   0 -23  -7    9.87    2.21
   0 -23  -8  122.85    7.38
   0 -23  -8  100.02    6.88
   0 -23  -9   62.82    5.15
   0 -23  -9   58.75    5.27
   0 -23 -10    9.09    1.90
   0 -23 -10   13.02    2.02
   0 -23 -10    9.46    1.89
   0 -23 -11    0.89    0.84
   0 -23 -11    1.93    0.84
   0 -23 -11    1.01    0.59
   0 -23 -12   10.05    1.62
   0 -23 -12   12.62    1.92
   0 -23 -12   14.84    1.89
   0 -23 -13    0.49    0.44
   0 -23 -13    0.08    0.48
   0 -23 -14    0.65    0.33
   0 -23 -14    0.05    0.39
   0 -23 -15    4.20    0.76
   0 -23 -15    4.04    0.77
   0 -24  20    4.77    1.07
   0 -24  19    0.65    0.48
   0 -24  18    0.58    0.66
   0 -24  17    0.86    0.82
   0 -24  16   -0.03    0.62
   0 -24  16   -0.33    0.66
   0 -24  15    1.89    1.00
   0 -24  15    0.17    0.57
   0 -24  14    8.77    2.31
   0 -24  14    7.72    2.02
   0 -24  14    6.04    1.63
   0 -24  13    1.50    1.08
   0 -24  13    1.31    1.13
   0 -24  13   -0.37    0.52
   0 -24  12   41.73    4.84
   0 -24  12   41.95    5.26
   0 -24  12   29.69    3.79
   0 -24  11    1.29    1.30
   0 -24  11    1.19    1.52
   0 -24  11    1.13    1.16
   0 -24  10    2.79    1.29
   0 -24  10    1.18    1.46
   0 -24  10    0.66    0.90
   0 -24   9   10.46    2.39
   0 -24   9   14.49    3.77
   0 -24   9    9.39    2.27
   0 -24   8    7.89    2.16
   0 -24   8    6.22    2.72
   0 -24   8    5.40    1.73
   0 -24   7   35.62    4.33
   0 -24   7   31.73    5.47
   0 -24   7   29.55    3.86
   0 -24   6   17.06    3.41
   0 -24   6   23.76    5.37
   0 -24   6   20.25    3.34
   0 -24   5   92.20    6.96
   0 -24   5   82.32    6.50
   0 -24   4   33.44    4.51
   0 -24   4   28.82    4.35
   0 -24   3   21.37    3.28
   0 -24   3   26.14    5.25
   0 -24   3   23.23    3.36
   0 -24   2    4.59    1.69
   0 -24   2    3.45    2.12
   0 -24   2    6.79    2.05
   0 -24   1   18.52    2.95
   0 -24   1   15.04    3.82
   0 -24   1   19.22    3.03
   0 -24   0   -0.02    1.21
   0 -24   0    3.09    1.43
   0 -24   0    2.17    1.02
   0 -24   0    2.40    1.15
   0 -24  -1    1.72    1.37
   0 -24  -1    1.59    0.98
   0 -24  -1    1.87    1.07
   0 -24  -1    0.71    0.86
   0 -24  -2   18.97    3.72
   0 -24  -2   16.63    2.85
   0 -24  -2   18.24    2.91
   0 -24  -2   11.41    2.61
   0 -24  -3    1.10    1.33
   0 -24  -3    0.90    0.88
   0 -24  -3    2.79    1.33
   0 -24  -3    1.34    0.89
   0 -24  -4   10.11    2.66
   0 -24  -4   12.01    2.38
   0 -24  -4   15.61    2.65
   0 -24  -4    9.72    2.21
   0 -24  -5    5.25    1.80
   0 -24  -5    3.97    1.48
   0 -24  -5    2.15    0.90
   0 -24  -5    3.76    1.42
   0 -24  -6    2.25    0.96
   0 -24  -6    1.34    0.91
   0 -24  -7   38.56    3.96
   0 -24  -7   38.23    3.76
   0 -24  -8    0.97    0.68
   0 -24  -8    0.09    0.62
   0 -24  -9    2.06    1.18
   0 -24  -9    3.98    1.22
   0 -24  -9   -0.05    0.78
   0 -24 -10   29.84    3.38
   0 -24 -10   29.47    2.91
   0 -24 -11    9.22    1.69
   0 -24 -11    9.30    1.53
   0 -24 -11   12.48    1.75
   0 -24 -12   26.25    2.30
   0 -24 -12   33.67    2.59
   0 -24 -13    4.92    0.92
   0 -25  18    0.59    0.42
   0 -25  17    1.11    0.76
   0 -25  16    3.65    1.15
   0 -25  15    0.52    0.69
   0 -25  15   -0.41    0.59
   0 -25  14    1.33    1.00
   0 -25  14    0.59    0.48
   0 -25  14    0.05    0.88
   0 -25  13    4.53    1.63
   0 -25  13    3.18    1.15
   0 -25  13    1.60    0.79
   0 -25  12    2.70    1.27
   0 -25  12    0.54    0.86
   0 -25  12    3.29    1.63
   0 -25  11    5.34    1.83
   0 -25  11    3.95    1.56
   0 -25  11    7.22    2.45
   0 -25  10    0.90    0.93
   0 -25  10    0.09    0.63
   0 -25  10   -1.25    1.39
   0 -25   9    0.22    0.99
   0 -25   9    1.46    1.17
   0 -25   9   -0.49    1.19
   0 -25   8    6.25    1.71
   0 -25   8    4.33    1.47
   0 -25   8    2.52    1.55
   0 -25   7   28.58    3.79
   0 -25   7   22.66    3.28
   0 -25   7   21.72    4.45
   0 -25   6   63.12    5.73
   0 -25   6   58.28    5.29
   0 -25   6   66.31    8.06
   0 -25   5   67.80    5.74
   0 -25   5   61.65    7.84
   0 -25   4   39.90    4.53
   0 -25   4   44.89    4.62
   0 -25   4   43.64    6.47
   0 -25   3    6.44    2.19
   0 -25   3    7.57    2.17
   0 -25   3    3.44    2.01
   0 -25   2   18.34    2.88
   0 -25   2   15.90    2.75
   0 -25   2   17.04    3.99
   0 -25   1    3.01    1.39
   0 -25   1    2.14    1.42
   0 -25   1    3.19    2.03
   0 -25   0    0.26    0.48
   0 -25   0    0.22    0.60
   0 -25   0    2.19    1.78
   0 -25  -1    6.15    1.67
   0 -25  -1    6.67    1.76
   0 -25  -1    3.17    1.09
   0 -25  -1    6.68    2.20
   0 -25  -2   19.05    2.95
   0 -25  -2   18.26    2.87
   0 -25  -2   19.40    3.63
   0 -25  -3    6.25    1.83
   0 -25  -3    3.26    1.47
   0 -25  -3    8.16    2.06
   0 -25  -3    2.80    0.83
   0 -25  -4   38.96    4.03
   0 -25  -4   29.76    3.75
   0 -25  -5    9.38    2.08
   0 -25  -5   11.81    2.17
   0 -25  -5    9.81    2.03
   0 -25  -6    0.62    0.40
   0 -25  -6    0.48    0.52
   0 -25  -7   11.28    2.00
   0 -25  -7   11.36    1.85
   0 -25  -8    6.80    1.52
   0 -25  -8    6.91    1.30
   0 -25  -9   20.89    2.54
   0 -25  -9   24.78    2.39
   0 -25 -10   19.05    1.99
   0 -25 -11    5.07    0.92
   0 -26  16    0.66    0.57
   0 -26  15    0.62    0.65
   0 -26  14    0.50    0.62
   0 -26  13   -0.36    0.60
   0 -26  13    0.07    0.54
   0 -26  13    1.48    0.70
   0 -26  12    1.11    0.65
   0 -26  12    0.46    0.50
   0 -26  12    1.49    1.18
   0 -26  11    5.56    1.73
   0 -26  11    3.59    1.40
   0 -26  11    6.73    1.91
   0 -26  10    3.52    1.64
   0 -26  10    2.52    1.24
   0 -26  10    4.83    1.87
   0 -26   9    2.68    1.38
   0 -26   9    1.78    0.88
   0 -26   9    0.81    1.15
   0 -26   8   20.75    3.15
   0 -26   8   13.34    2.40
   0 -26   8   18.75    3.83
   0 -26   7    4.39    1.83
   0 -26   7    5.17    1.79
   0 -26   7    9.09    3.03
   0 -26   6   87.14    6.37
   0 -26   6   66.39    5.41
   0 -26   6   87.27    8.36
   0 -26   5   23.41    3.82
   0 -26   5   15.04    3.25
   0 -26   5   12.17    3.45
   0 -26   4    3.94    1.52
   0 -26   4    4.60    1.68
   0 -26   4    4.40    2.31
   0 -26   3    4.57    1.53
   0 -26   3    2.98    1.17
   0 -26   3    5.83    2.06
   0 -26   2    2.16    1.24
   0 -26   2    1.35    1.09
   0 -26   2    1.24    1.36
   0 -26   1    0.75    0.52
   0 -26   1    0.64    0.70
   0 -26   1   -0.02    0.91
   0 -26   0    5.71    1.43
   0 -26   0    5.03    1.52
   0 -26   0    5.34    2.00
   0 -26  -1    0.21    0.48
   0 -26  -1    0.79    0.74
   0 -26  -1    0.18    0.49
   0 -26  -1    1.08    1.49
   0 -26  -2    7.39    1.74
   0 -26  -2    6.38    2.01
   0 -26  -2    7.98    1.82
   0 -26  -2   11.34    2.12
   0 -26  -3    1.22    0.84
   0 -26  -3   -1.17    1.11
   0 -26  -3    1.16    0.75
   0 -26  -4    6.23    1.64
   0 -26  -4    5.59    1.40
   0 -26  -4    3.41    1.28
   0 -26  -5    7.48    1.57
   0 -26  -5    7.31    1.48
   0 -26  -6    0.86    0.66
   0 -26  -6    0.74    0.33
   0 -26  -7   13.65    2.03
   0 -26  -7   17.06    1.95
   0 -26  -8    1.12    0.46
   0 -27  14    0.92    0.40
   0 -27  13    0.23    0.55
   0 -27  12    2.16    0.92
   0 -27  12    1.06    0.79
   0 -27  11    0.67    0.88
   0 -27  11    0.74    0.88
   0 -27  11   -0.11    0.61
   0 -27  10   -0.37    1.11
   0 -27  10    0.87    0.55
   0 -27  10    1.26    0.99
   0 -27   9    0.02    0.90
   0 -27   9    1.19    1.00
   0 -27   9    0.81    0.91
   0 -27   8   -0.97    1.41
   0 -27   8    0.68    0.93
   0 -27   8    1.42    0.95
   0 -27   7    4.28    1.83
   0 -27   7    2.84    1.25
   0 -27   7    3.57    1.38
   0 -27   6   10.38    2.27
   0 -27   6   13.06    2.54
   0 -27   5   28.19    4.46
   0 -27   5   22.34    3.11
   0 -27   5   29.56    3.60
   0 -27   4   31.53    4.56
   0 -27   4   21.60    3.08
   0 -27   4   25.02    3.36
   0 -27   3    5.18    1.89
   0 -27   3    8.80    2.06
   0 -27   2    0.56    0.84
   0 -27   2    0.50    0.74
   0 -27   2   -0.17    0.63
   0 -27   1    4.80    1.72
   0 -27   1    4.81    1.41
   0 -27   1    4.73    1.32
   0 -27   0   -0.07    0.75
   0 -27   0    0.79    0.76
   0 -27   0    2.00    1.00
   0 -27  -1    1.47    0.68
   0 -27  -1    2.93    1.17
   0 -27  -2    2.51    1.01
   0 -27  -2    1.14    0.65
   0 -27  -3    0.08    0.39
   0 -27  -4    7.46    1.39
   0 -28   9    2.55    0.93
   0 -28   8    9.40    1.85
   0 -28   8    6.87    1.96
   0 -28   7    4.88    1.51
   0 -28   7    1.91    1.28
   0 -28   6   28.95    3.22
   0 -28   6   39.00    4.50
   0 -28   5   17.03    2.75
   0 -28   5   10.91    2.37
   0 -28   4    4.62    1.38
   0 -28   4    2.55    1.33
   0 -28   3   12.01    2.06
   0 -28   3   15.63    2.76
   0 -28   2    5.39    1.51
   0 -28   2    0.59    0.63
   0 -28   1   10.02    1.73
   1 -28   0   13.77    2.12
   1 -28   1    1.26    0.82
   1 -28   1    2.47    1.00
   1 -28   2    1.18    0.64
   1 -28   2    3.84    1.27
   1 -28   2    3.07    1.02
   1 -28   3    1.68    0.97
   1 -28   3    2.89    1.13
   1 -28   3    1.58    0.66
   1 -28   4    5.89    1.79
   1 -28   4    3.76    1.35
   1 -28   4    7.20    1.77
   1 -28   5   14.72    2.81
   1 -28   5    9.10    1.90
   1 -28   5   10.90    2.00
   1 -28   6    1.43    1.08
   1 -28   6    1.41    0.99
   1 -28   6    2.93    1.54
   1 -28   7   14.61    2.77
   1 -28   7   10.14    1.89
   1 -28   7   12.76    2.06
   1 -28   8    0.62    0.57
   1 -28   8    1.13    0.89
   1 -28   9    0.90    0.91
   1 -27  -5    1.66    0.86
   1 -27  -4    0.87    0.56
   1 -27  -3    3.51    1.08
   1 -27  -3    5.48    1.47
   1 -27  -2   21.52    2.82
   1 -27  -2   15.08    2.59
   1 -27  -1   36.06    3.65
   1 -27  -1   46.41    4.14
   1 -27  -1   51.27    4.87
   1 -27   0    1.52    1.04
   1 -27   0    1.01    0.77
   1 -27   0    1.81    1.44
   1 -27   1    3.07    1.37
   1 -27   1    1.35    1.03
   1 -27   1    0.64    0.76
   1 -27   2    5.51    1.54
   1 -27   2    4.45    1.41
   1 -27   2    5.84    1.92
   1 -27   3    2.45    1.02
   1 -27   3    1.74    0.85
   1 -27   3    1.66    1.07
   1 -27   4    1.60    0.86
   1 -27   4    1.06    0.91
   1 -27   4    3.29    1.66
   1 -27   5    7.16    1.97
   1 -27   5    4.56    1.59
   1 -27   5    3.41    1.61
   1 -27   6   14.64    2.53
   1 -27   6   12.72    2.25
   1 -27   6   19.07    3.53
   1 -27   7    1.89    1.21
   1 -27   7    0.15    0.51
   1 -27   7    0.78    0.92
   1 -27   8    6.59    1.81
   1 -27   8    3.59    1.25
   1 -27   8    7.92    2.29
   1 -27   9    0.51    0.60
   1 -27   9    0.77    0.83
   1 -27   9   -0.43    0.79
   1 -27  10    1.00    1.13
   1 -27  10    0.52    0.61
   1 -27  10    1.14    1.05
   1 -27  11    1.08    0.82
   1 -27  11    1.64    1.31
   1 -27  11    2.14    1.07
   1 -27  12    1.92    1.08
   1 -27  12    0.62    0.58
   1 -27  12   -0.70    0.97
   1 -27  13    4.75    1.43
   1 -26  -8    0.32    0.39
   1 -26  -8    0.02    0.32
   1 -26  -7    0.09    0.40
   1 -26  -7   -0.09    0.46
   1 -26  -6   -0.06    0.47
   1 -26  -6   -0.49    0.61
   1 -26  -5    3.83    1.21
   1 -26  -5    1.64    0.80
   1 -26  -4    5.87    1.66
   1 -26  -4    5.25    1.69
   1 -26  -3    6.62    1.81
   1 -26  -3    7.92    1.81
   1 -26  -3    4.50    1.34
   1 -26  -3    5.10    1.54
   1 -26  -2    7.43    2.02
   1 -26  -2    4.96    1.97
   1 -26  -2    7.74    1.80
   1 -26  -1   38.54    4.77
   1 -26  -1   41.02    4.22
   1 -26  -1   35.98    3.89
   1 -26   0    7.13    2.07
   1 -26   0   10.62    2.22
   1 -26   0   14.14    2.49
   1 -26   1   17.24    3.44
   1 -26   1   13.48    2.40
   1 -26   1   18.31    2.84
   1 -26   2    3.32    1.89
   1 -26   2    3.35    1.24
   1 -26   2    2.75    1.29
   1 -26   3    6.95    2.11
   1 -26   3    7.60    1.91
   1 -26   3    8.61    2.07
   1 -26   4    7.76    2.58
   1 -26   4    8.55    2.04
   1 -26   4    5.52    1.80
   1 -26   5    1.42    1.36
   1 -26   5    2.73    1.29
   1 -26   5    2.22    1.19
   1 -26   6    3.44    1.87
   1 -26   6    1.51    0.91
   1 -26   6    3.53    1.52
   1 -26   7   -0.24    0.94
   1 -26   7    2.25    1.30
   1 -26   7    1.21    1.24
   1 -26   8   15.23    3.31
   1 -26   8   15.28    2.84
   1 -26   8   15.36    2.75
   1 -26   9    3.76    1.64
   1 -26   9    3.73    1.58
   1 -26   9    3.65    1.41
   1 -26  10   -0.41    0.84
   1 -26  10   -0.27    0.59
   1 -26  10    0.41    0.65
   1 -26  11   -0.14    0.84
   1 -26  11   -0.06    0.46
   1 -26  11   -0.46    0.66
   1 -26  12   -1.91    1.31
   1 -26  12   -0.57    0.52
   1 -26  12    0.61    0.90
   1 -26  13    1.64    1.25
   1 -26  13    1.19    1.12
   1 -26  13    0.94    1.07
   1 -26  14   23.43    3.04
   1 -26  14   27.93    3.23
   1 -26  15    8.69    1.68
   1 -26  15   10.31    1.85
   1 -26  16    2.79    0.91
   1 -25 -11   59.95    3.29
   1 -25 -10    2.75    1.12
   1 -25 -10    2.99    0.82
   1 -25  -9    4.60    1.35
   1 -25  -9    6.64    1.23
   1 -25  -9    4.65    1.20
   1 -25  -8   21.64    2.82
   1 -25  -8   18.25    2.27
   1 -25  -7    3.08    1.32
   1 -25  -7    2.25    0.94
   1 -25  -6    4.59    1.35
   1 -25  -6    4.72    1.17
   1 -25  -5    3.50    1.25
   1 -25  -5    3.30    1.37
   1 -25  -5    3.11    1.38
   1 -25  -4    1.79    1.08
   1 -25  -4    1.13    0.67
   1 -25  -4   -0.44    0.86
   1 -25  -4   -0.08    0.77
   1 -25  -3    8.37    1.87
   1 -25  -3    8.97    2.12
   1 -25  -3    2.87    1.04
   1 -25  -3    8.32    2.20
   1 -25  -2    5.00    1.55
   1 -25  -2    4.90    1.57
   1 -25  -2    3.94    1.40
   1 -25  -2    4.26    1.82
   1 -25  -1    6.85    1.90
   1 -25  -1    6.77    1.92
   1 -25  -1    1.55    0.58
   1 -25  -1    7.25    2.21
   1 -25   0    2.79    1.83
   1 -25   0    2.59    1.37
   1 -25   0    3.31    1.52
   1 -25   1    3.87    1.92
   1 -25   1   11.20    2.63
   1 -25   1   11.78    2.71
   1 -25   2   79.46    8.12
   1 -25   2   82.22    6.14
   1 -25   2   87.69    6.48
   1 -25   3   13.43    4.27
   1 -25   3    9.50    2.32
   1 -25   3   11.70    2.73
   1 -25   4   48.35    6.96
   1 -25   4   41.67    4.40
   1 -25   4   51.22    4.96
   1 -25   5   10.20    3.30
   1 -25   5    6.55    1.95
   1 -25   5    4.04    1.71
   1 -25   6   13.47    3.81
   1 -25   6   18.54    3.10
   1 -25   6   22.46    3.55
   1 -25   7   39.95    5.89
   1 -25   7   37.48    4.22
   1 -25   7   34.66    4.30
   1 -25   8    0.30    1.00
   1 -25   8    3.98    1.40
   1 -25   8    3.77    1.45
   1 -25   9    1.84    1.48
   1 -25   9    2.23    1.21
   1 -25   9    4.56    1.74
   1 -25  10    1.13    1.18
   1 -25  10    1.13    0.96
   1 -25  10    2.46    1.35
   1 -25  11    0.85    1.17
   1 -25  11    1.13    1.03
   1 -25  11    1.87    1.24
   1 -25  12    1.29    1.18
   1 -25  12    0.27    0.72
   1 -25  12    0.25    0.99
   1 -25  13    7.16    1.86
   1 -25  13    5.28    1.80
   1 -25  13    6.09    1.83
   1 -25  14   31.57    4.05
   1 -25  14   41.56    4.38
   1 -25  15   15.91    2.63
   1 -25  15   14.83    2.56
   1 -25  16   40.38    3.65
   1 -25  16   40.32    3.93
   1 -25  17   12.80    1.87
   1 -25  17   11.18    1.82
   1 -25  18    1.20    0.67
   1 -25  18    4.80    1.26
   1 -24 -13   12.55    1.44
   1 -24 -13   14.62    1.59
   1 -24 -12    5.09    1.14
   1 -24 -12    6.46    1.16
   1 -24 -12    5.40    1.06
   1 -24 -11    4.30    1.23
   1 -24 -11    3.03    0.87
   1 -24 -11    2.55    0.85
   1 -24 -10    1.62    0.84
   1 -24 -10    1.34    0.74
   1 -24 -10    1.16    0.65
   1 -24  -9    2.01    1.08
   1 -24  -9    1.99    0.76
   1 -24  -9    2.70    1.18
   1 -24  -8    5.63    1.52
   1 -24  -8    7.42    1.54
   1 -24  -8    7.57    1.77
   1 -24  -7   17.49    2.75
   1 -24  -7   16.36    2.47
   1 -24  -7   14.66    2.40
   1 -24  -6   13.36    2.56
   1 -24  -6    9.44    1.68
   1 -24  -6   16.13    2.71
   1 -24  -6    9.86    1.97
   1 -24  -5   29.52    4.06
   1 -24  -5   19.81    3.17
   1 -24  -5   27.85    3.68
   1 -24  -5   32.31    3.94
   1 -24  -4    4.82    1.68
   1 -24  -4    4.84    2.02
   1 -24  -4    5.46    1.97
   1 -24  -4    1.98    1.14
   1 -24  -3   39.05    5.20
   1 -24  -3   35.83    4.68
   1 -24  -3   52.08    4.99
   1 -24  -3   45.88    4.63
   1 -24  -2    5.14    1.66
   1 -24  -2    7.90    2.03
   1 -24  -2    9.42    2.96
   1 -24  -1    7.21    1.93
   1 -24  -1    9.01    2.08
   1 -24  -1    7.75    2.13
   1 -24  -1    9.05    3.13
   1 -24   0    1.34    1.00
   1 -24   0    2.26    1.16
   1 -24   0   -0.77    1.23
   1 -24   0    1.06    1.12
   1 -24   1    4.17    2.20
   1 -24   1    7.10    1.97
   1 -24   1    5.46    1.57
   1 -24   2   33.58    4.39
   1 -24   2   33.81    4.30
   1 -24   3  138.07   12.04
   1 -24   3  131.51    8.01
   1 -24   3  121.95    8.02
   1 -24   4  128.66    8.41
   1 -24   4  155.57    9.28
   1 -24   5  308.33   18.30
   1 -24   5  290.50   12.12
   1 -24   5  314.86   12.95
   1 -24   6   17.47    5.02
   1 -24   6   22.30    3.49
   1 -24   6   27.85    3.92
   1 -24   7    3.72    1.96
   1 -24   7    3.76    1.53
   1 -24   7    7.77    2.05
   1 -24   8    3.32    2.03
   1 -24   8    3.70    1.68
   1 -24   8    3.41    1.67
   1 -24   9   15.37    3.77
   1 -24   9   12.04    2.61
   1 -24   9   13.71    2.79
   1 -24  10    0.80    1.03
   1 -24  10    0.26    0.86
   1 -24  10   -0.60    0.66
   1 -24  11   23.56    3.99
   1 -24  11   21.73    3.35
   1 -24  11   24.05    3.80
   1 -24  12    0.16    1.02
   1 -24  12    2.22    1.26
   1 -24  12    1.95    1.24
   1 -24  13    9.48    2.36
   1 -24  13    7.44    2.09
   1 -24  13    8.85    2.27
   1 -24  14   12.20    2.38
   1 -24  14   10.36    2.35
   1 -24  14   11.96    2.46
   1 -24  15    1.94    1.14
   1 -24  15    1.39    1.04
   1 -24  16    0.04    0.49
   1 -24  16   -0.50    1.01
   1 -24  17    4.19    1.13
   1 -24  17    3.50    1.10
   1 -24  18    0.10    0.55
   1 -24  18    0.22    0.37
   1 -24  19    1.74    0.77
   1 -24  19    2.15    0.85
   1 -23 -15    8.03    1.11
   1 -23 -15    7.87    1.11
   1 -23 -14    0.69    0.38
   1 -23 -14    0.29    0.22
   1 -23 -13    0.30    0.45
   1 -23 -13    0.27    0.35
   1 -23 -13    0.44    0.56
   1 -23 -12    2.41    1.09
   1 -23 -12    2.00    0.77
   1 -23 -12    1.83    0.79
   1 -23 -11    0.51    0.81
   1 -23 -11    1.18    0.43
   1 -23 -10   13.74    2.37
   1 -23 -10   16.43    2.59
   1 -23  -9   11.72    2.28
   1 -23  -9   12.73    2.21
   1 -23  -9    8.38    1.82
   1 -23  -8   19.81    3.09
   1 -23  -8   18.99    2.72
   1 -23  -8   14.40    2.60
   1 -23  -7   18.16    3.04
   1 -23  -7   15.86    2.89
   1 -23  -7   10.77    2.13
   1 -23  -6   24.37    3.43
   1 -23  -6   29.68    3.70
   1 -23  -6   24.97    3.82
   1 -23  -6   30.26    3.76
   1 -23  -6   29.45    3.78
   1 -23  -5   13.21    2.65
   1 -23  -5    6.95    1.61
   1 -23  -5   11.59    2.51
   1 -23  -5    6.93    1.85
   1 -23  -5   11.87    2.67
   1 -23  -4   13.25    2.58
   1 -23  -4    9.78    2.24
   1 -23  -4    7.03    2.12
   1 -23  -4   13.97    3.16
   1 -23  -3   -0.17    0.84
   1 -23  -3    1.88    1.12
   1 -23  -3   -0.22    0.96
   1 -23  -3    0.86    1.25
   1 -23  -2    1.42    0.86
   1 -23  -2    1.07    0.94
   1 -23  -2    1.18    1.03
   1 -23  -2    2.62    1.24
   1 -23  -1    7.73    2.05
   1 -23  -1    7.51    2.11
   1 -23  -1    4.55    1.62
   1 -23  -1    3.81    2.06
   1 -23   0   21.28    3.19
   1 -23   0   24.63    3.44
   1 -23   0   17.70    3.20
   1 -23   0   19.78    4.54
   1 -23   1    8.70    2.30
   1 -23   1    7.58    2.04
   1 -23   1    6.72    1.92
   1 -23   1    6.27    3.00
   1 -23   2   35.28    6.26
   1 -23   2   40.78    4.73
   1 -23   2   43.34    4.79
   1 -23   3  110.48   11.32
   1 -23   3  127.87    8.06
   1 -23   4   15.12    3.19
   1 -23   4   21.09    3.37
   1 -23   5   12.74    3.82
   1 -23   5   23.27    3.63
   1 -23   5   14.18    2.75
   1 -23   6   19.62    4.70
   1 -23   6   23.49    3.66
   1 -23   6   18.43    3.10
   1 -23   7   12.45    4.03
   1 -23   7   12.33    2.78
   1 -23   7   10.48    2.33
   1 -23   8    6.60    2.82
   1 -23   8    5.07    1.83
   1 -23   8    5.01    1.72
   1 -23   9    1.70    1.16
   1 -23   9    3.50    1.81
   1 -23   9    3.04    1.51
   1 -23  10    1.43    1.19
   1 -23  10    1.72    1.25
   1 -23  10    1.87    1.34
   1 -23  11   47.66    6.20
   1 -23  11   40.42    5.09
   1 -23  11   43.49    4.91
   1 -23  12   12.07    3.13
   1 -23  12    6.57    2.64
   1 -23  12   13.90    3.18
   1 -23  13   92.61    7.60
   1 -23  13   85.01    7.03
   1 -23  13   86.07    6.92
   1 -23  14    6.42    1.91
   1 -23  14    6.97    2.24
   1 -23  14    5.75    1.95
   1 -23  15    9.12    2.23
   1 -23  15   10.34    2.30
   1 -23  16    1.46    1.05
   1 -23  16    3.78    1.77
   1 -23  17    0.94    0.90
   1 -23  17    0.38    0.55
   1 -23  18    0.80    0.59
   1 -23  18    1.14    0.66
   1 -23  19    4.52    1.34
   1 -23  19    5.11    1.23
   1 -23  20    8.89    1.61
   1 -23  20   17.60    2.02
   1 -23  21    2.54    0.80
   1 -22 -17    4.18    0.75
   1 -22 -16   22.73    1.90
   1 -22 -16   25.40    2.14
   1 -22 -15    8.75    1.27
   1 -22 -15    8.31    1.35
   1 -22 -14   19.40    2.44
   1 -22 -14   19.49    2.24
   1 -22 -14   18.96    2.17
   1 -22 -13    8.85    1.93
   1 -22 -13    9.01    1.69
   1 -22 -13    8.96    1.53
   1 -22 -12   29.96    3.69
   1 -22 -12   33.30    3.11
   1 -22 -12   30.13    3.29
   1 -22 -11    6.85    1.99
   1 -22 -11    8.04    1.63
   1 -22 -11    6.88    1.74
   1 -22 -10    2.79    1.27
   1 -22 -10    1.57    0.75
   1 -22 -10    2.26    1.18
   1 -22  -9   33.22    4.48
   1 -22  -9   36.93    4.27
   1 -22  -9   46.74    4.33
   1 -22  -8    1.54    1.19
   1 -22  -8    2.87    1.34
   1 -22  -8    2.07    0.87
   1 -22  -8    1.91    0.99
   1 -22  -7   24.87    3.63
   1 -22  -7   32.24    4.04
   1 -22  -7   32.48    4.04
   1 -22  -7   37.80    4.19
   1 -22  -6   28.71    3.80
   1 -22  -6   17.65    2.91
   1 -22  -6   23.56    3.96
   1 -22  -6   24.02    3.52
   1 -22  -6   19.31    3.14
   1 -22  -5   18.34    3.02
   1 -22  -5    7.77    1.96
   1 -22  -5   13.05    3.12
   1 -22  -5   15.48    2.80
   1 -22  -5    6.15    1.85
   1 -22  -4    9.15    2.25
   1 -22  -4    6.86    1.74
   1 -22  -4    8.45    2.11
   1 -22  -4    3.71    1.72
   1 -22  -4   10.56    3.14
   1 -22  -3    0.62    0.56
   1 -22  -3   -0.19    0.73
   1 -22  -3    0.94    0.83
   1 -22  -3    0.23    1.00
   1 -22  -2    5.22    1.59
   1 -22  -2    4.05    1.46
   1 -22  -2    2.52    1.52
   1 -22  -2    3.61    1.89
   1 -22  -1    1.15    1.11
   1 -22  -1    2.44    1.33
   1 -22  -1    1.07    1.06
   1 -22  -1    2.85    2.31
   1 -22   0   19.66    3.05
   1 -22   0   20.34    3.22
   1 -22   0   12.06    2.71
   1 -22   0   15.85    3.79
   1 -22   1   20.57    3.14
   1 -22   1   18.00    2.99
   1 -22   1    9.12    2.37
   1 -22   1   17.43    4.52
   1 -22   2    5.09    3.07
   1 -22   2    4.64    1.75
   1 -22   2    3.50    1.52
   1 -22   3   19.95    5.57
   1 -22   3   14.88    2.78
   1 -22   3   11.60    2.62
   1 -22   4    7.60    4.22
   1 -22   4   13.01    3.25
   1 -22   4   13.40    3.14
   1 -22   5  159.34    9.12
   1 -22   5  176.90    9.76
   1 -22   6  158.75   13.76
   1 -22   6  172.17    9.40
   1 -22   6  169.39    9.54
   1 -22   7    2.03    2.27
   1 -22   7    2.27    1.37
   1 -22   7    3.65    1.67
   1 -22   8   -0.42    1.16
   1 -22   8    0.03    0.90
   1 -22   8    1.69    1.21
   1 -22   9    5.49    2.80
   1 -22   9    5.88    2.02
   1 -22   9    5.32    2.05
   1 -22  10   15.29    3.87
   1 -22  10   18.34    3.19
   1 -22  10   23.83    3.74
   1 -22  11   34.44    5.60
   1 -22  11   34.39    4.42
   1 -22  11   36.90    4.81
   1 -22  12   12.93    3.38
   1 -22  12   11.26    2.68
   1 -22  12   11.66    2.84
   1 -22  13    3.50    1.69
   1 -22  13    4.21    1.63
   1 -22  13    2.85    2.53
   1 -22  14   -0.53    1.09
   1 -22  14    1.30    1.22
   1 -22  14    1.01    0.71
   1 -22  14    1.40    1.15
   1 -22  15    1.74    1.17
   1 -22  15    0.58    0.81
   1 -22  15    0.77    0.90
   1 -22  16    3.81    1.33
   1 -22  16    3.85    1.57
   1 -22  16    4.30    1.65
   1 -22  17    0.62    0.55
   1 -22  17    1.15    1.14
   1 -22  17    0.75    0.73
   1 -22  18    0.91    0.73
   1 -22  18   -0.21    0.43
   1 -22  18   -0.08    0.77
   1 -22  19   14.58    2.16
   1 -22  19   10.21    2.12
   1 -22  19   12.80    2.45
   1 -22  20   18.49    2.32
   1 -22  20   20.78    2.83
   1 -22  20   22.09    2.99
   1 -22  21   20.54    2.36
   1 -22  21   20.24    2.47
   1 -22  22   82.78    4.40
   1 -21 -18   14.44    1.47
   1 -21 -18   14.09    1.35
   1 -21 -17    0.54    0.31
   1 -21 -17    0.20    0.31
   1 -21 -16   15.80    1.89
   1 -21 -16   14.72    1.73
   1 -21 -15    3.84    1.03
   1 -21 -15    3.49    0.93
   1 -21 -14    4.55    1.28
   1 -21 -14    4.19    1.00
   1 -21 -14    2.27    0.78
   1 -21 -13   15.00    2.37
   1 -21 -13   14.04    2.07
   1 -21 -13   10.73    2.20
   1 -21 -12    1.56    0.86
   1 -21 -12    1.76    0.95
   1 -21 -12    2.20    1.32
   1 -21 -11    7.05    1.74
   1 -21 -11    7.44    1.60
   1 -21 -11    6.99    2.03
   1 -21 -10    0.94    0.89
   1 -21 -10    2.12    1.17
   1 -21 -10    2.77    1.13
   1 -21  -9    1.58    0.94
   1 -21  -9    2.04    1.04
   1 -21  -9    2.32    1.32
   1 -21  -9    2.15    1.04
   1 -21  -8   35.76    4.63
   1 -21  -8   43.18    4.79
   1 -21  -8   41.34    4.70
   1 -21  -8   46.81    4.73
   1 -21  -7    2.48    1.37
   1 -21  -7    0.45    0.82
   1 -21  -7    1.55    1.08
   1 -21  -7    0.60    0.99
   1 -21  -6    3.36    1.55
   1 -21  -6    1.75    1.33
   1 -21  -6    2.89    1.67
   1 -21  -6    3.16    1.59
   1 -21  -6    0.38    0.83
   1 -21  -5    3.81    1.72
   1 -21  -5    4.46    1.44
   1 -21  -5    3.18    1.62
   1 -21  -5    4.86    1.46
   1 -21  -5    3.37    1.40
   1 -21  -4   10.16    2.14
   1 -21  -4    6.20    1.62
   1 -21  -4   10.29    2.22
   1 -21  -4    3.82    1.73
   1 -21  -4    5.43    1.87
   1 -21  -3    2.63    1.55
   1 -21  -3    2.35    1.40
   1 -21  -3    0.33    0.91
   1 -21  -3    2.85    1.85
   1 -21  -2    9.88    2.12
   1 -21  -2   13.34    2.68
   1 -21  -2    7.92    2.33
   1 -21  -2    8.68    2.89
   1 -21  -1    3.37    1.40
   1 -21  -1    2.12    1.26
   1 -21  -1    1.39    0.95
   1 -21  -1    4.95    1.98
   1 -21   0    2.49    1.24
   1 -21   0    1.33    1.08
   1 -21   0    1.40    0.78
   1 -21   0    4.11    2.60
   1 -21   1   12.83    2.73
   1 -21   1   14.81    2.85
   1 -21   1   17.72    3.27
   1 -21   1    9.76    3.66
   1 -21   2  148.45   13.55
   1 -21   2  164.87    8.90
   1 -21   2  152.65    8.70
   1 -21   3  115.56   12.35
   1 -21   3   96.60    6.90
   1 -21   4  113.63   12.64
   1 -21   4  134.26    8.11
   1 -21   4  139.81    8.34
   1 -21   5  100.49   11.40
   1 -21   5   95.40    6.94
   1 -21   5   91.84    6.95
   1 -21   6   54.47    8.05
   1 -21   6   66.51    5.80
   1 -21   6   65.24    5.80
   1 -21   7   16.41    4.47
   1 -21   7   21.76    3.33
   1 -21   7   23.14    3.47
   1 -21   8    0.26    1.82
   1 -21   8   -0.42    0.79
   1 -21   8   -0.42    1.23
   1 -21   9   13.25    4.18
   1 -21   9   14.15    3.23
   1 -21   9    8.71    2.52
   1 -21  10   83.22    8.91
   1 -21  10  100.43    6.81
   1 -21  10   92.05    7.15
   1 -21  10   94.67    7.26
   1 -21  11   36.42    4.26
   1 -21  11   38.88    4.72
   1 -21  11   27.76    4.12
   1 -21  12    1.25    1.79
   1 -21  12    1.47    0.97
   1 -21  12    1.69    1.40
   1 -21  12    2.14    1.22
   1 -21  13   31.61    4.99
   1 -21  13   34.41    4.60
   1 -21  13   32.79    4.10
   1 -21  13   23.09    3.79
   1 -21  14    2.49    1.42
   1 -21  14    1.30    1.06
   1 -21  14    1.06    0.62
   1 -21  15   11.29    2.54
   1 -21  15    8.54    2.48
   1 -21  15    8.55    2.37
   1 -21  16    6.33    1.86
   1 -21  16    5.48    1.90
   1 -21  16    6.59    2.04
   1 -21  17    2.24    1.42
   1 -21  17    0.66    0.60
   1 -21  17    1.70    0.92
   1 -21  18    5.26    1.76
   1 -21  18    3.75    1.60
   1 -21  18    4.40    1.30
   1 -21  19    3.77    1.41
   1 -21  19    4.52    1.76
   1 -21  19    4.25    1.41
   1 -21  20   78.19    5.89
   1 -21  20   75.93    5.74
   1 -21  21   10.96    2.07
   1 -21  21    9.51    1.89
   1 -21  22    0.71    0.44
   1 -21  22    1.38    0.66
   1 -21  23    2.05    0.70
   1 -21  23    1.99    0.94
   1 -20 -20    2.59    0.57
   1 -20 -19    2.71    0.67
   1 -20 -19    2.52    0.56
   1 -20 -18    0.23    0.27
   1 -20 -18   -0.09    0.25
   1 -20 -18    0.53    0.41
   1 -20 -17   20.98    1.97
   1 -20 -17   16.82    1.82
   1 -20 -17   20.12    2.14
   1 -20 -16    1.25    0.58
   1 -20 -16    0.64    0.54
   1 -20 -16    0.93    0.53
   1 -20 -15   42.65    3.22
   1 -20 -15   40.12    3.57
   1 -20 -15   32.93    3.55
   1 -20 -15   39.00    3.29
   1 -20 -14    5.85    1.24
   1 -20 -14    8.16    1.74
   1 -20 -14    5.64    1.63
   1 -20 -14    8.98    1.68
   1 -20 -13    1.93    0.81
   1 -20 -13    3.48    1.56
   1 -20 -13    4.95    1.33
   1 -20 -13    2.38    0.90
   1 -20 -12   99.91    7.36
   1 -20 -12  116.03    7.27
   1 -20 -11    4.31    1.57
   1 -20 -11    4.43    1.41
   1 -20 -11    7.53    2.05
   1 -20 -10    0.58    0.72
   1 -20 -10    1.19    1.12
   1 -20 -10    0.20    0.68
   1 -20  -9   21.04    3.76
   1 -20  -9   32.72    4.23
   1 -20  -9   26.80    3.57
   1 -20  -8    1.01    0.69
   1 -20  -8    1.84    0.96
   1 -20  -8   -0.41    1.00
   1 -20  -7   19.79    3.21
   1 -20  -7   10.98    2.59
   1 -20  -7   14.04    2.78
   1 -20  -7   16.82    3.04
   1 -20  -6    3.22    1.41
   1 -20  -6    0.52    0.66
   1 -20  -6    1.43    1.46
   1 -20  -6    1.43    1.16
   1 -20  -6    1.25    0.77
   1 -20  -5   14.85    2.70
   1 -20  -5    8.53    2.12
   1 -20  -5   10.60    2.89
   1 -20  -5    6.41    2.18
   1 -20  -5   11.69    2.47
   1 -20  -4   13.38    2.46
   1 -20  -4    8.32    2.12
   1 -20  -4   10.68    3.12
   1 -20  -4    5.72    2.10
   1 -20  -4   12.66    2.60
   1 -20  -3   17.52    2.99
   1 -20  -3   13.03    2.55
   1 -20  -3   18.05    4.30
   1 -20  -3    7.49    2.15
   1 -20  -3   18.68    3.13
   1 -20  -2   56.28    7.39
   1 -20  -2   72.68    5.74
   1 -20  -2   72.69    5.92
   1 -20  -1    2.22    1.86
   1 -20  -1    2.93    1.29
   1 -20  -1   -0.19    1.09
   1 -20  -1    2.08    1.13
   1 -20   0   27.38    5.59
   1 -20   0   33.89    3.94
   1 -20   0   24.78    4.07
   1 -20   0   35.38    4.09
   1 -20   1   84.98   10.11
   1 -20   1   97.58    6.56
   1 -20   1   79.57    6.14
   1 -20   2   56.17    5.21
   1 -20   2   49.42    4.90
   1 -20   2   47.64    8.13
   1 -20   3   82.45    6.42
   1 -20   3   96.75    6.78
   1 -20   3  107.04   12.22
   1 -20   4  190.45    9.52
   1 -20   4  196.37    9.43
   1 -20   4  177.40   15.66
   1 -20   5   59.02    5.44
   1 -20   5   51.25    5.22
   1 -20   6  165.03    9.06
   1 -20   6  165.15    8.91
   1 -20   6  143.13   12.96
   1 -20   7    9.70    2.22
   1 -20   7   10.30    2.41
   1 -20   7    7.31    2.60
   1 -20   8   68.88    6.03
   1 -20   8   74.53    5.74
   1 -20   8   69.55    5.97
   1 -20   8   65.06    8.22
   1 -20   9   82.57    6.59
   1 -20   9   84.13    6.01
   1 -20   9   80.34    6.47
   1 -20   9   65.12    8.03
   1 -20  10    1.72    1.28
   1 -20  10    2.72    1.55
   1 -20  10    0.27    1.87
   1 -20  10    2.37    1.31
   1 -20  11   98.80    7.57
   1 -20  11   87.88    7.02
   1 -20  11   89.66    6.54
   1 -20  11   87.97    8.76
   1 -20  12   44.04    5.09
   1 -20  12   43.04    4.97
   1 -20  12   47.42    4.79
   1 -20  12   33.87    5.11
   1 -20  13   27.99    4.23
   1 -20  13   30.00    4.38
   1 -20  13   34.23    4.26
   1 -20  13   33.59    5.21
   1 -20  14    2.23    1.23
   1 -20  14    1.74    1.14
   1 -20  14    0.62    0.58
   1 -20  15   10.69    2.60
   1 -20  15    8.39    2.22
   1 -20  15   10.96    2.43
   1 -20  16    5.36    1.74
   1 -20  16    3.18    1.27
   1 -20  16    5.62    1.83
   1 -20  17   16.87    3.30
   1 -20  17   17.68    3.46
   1 -20  17   20.56    3.37
   1 -20  18   26.23    4.20
   1 -20  18   24.31    3.36
   1 -20  18   28.06    4.04
   1 -20  19    4.84    2.07
  -1  20 -19    3.01    0.90
   1 -20  19    8.92    1.78
   1 -20  19    5.18    1.60
   1 -20  20   30.25    3.91
  -1  20 -20   30.64    4.26
   1 -20  20   44.38    3.75
   1 -20  20   30.67    4.04
   1 -20  21    6.50    1.68
  -1  20 -21    7.55    1.98
   1 -20  21    6.24    1.63
   1 -20  22    4.97    1.36
  -1  20 -22    6.29    1.54
   1 -20  22    4.21    1.25
   1 -20  23    2.17    0.78
  -1  20 -23    0.55    0.57
   1 -20  23    1.30    0.67
   1 -20  24    1.11    0.46
  -1  20 -24    1.47    0.65
   1 -20  24    1.69    0.71
   1 -20  25    0.15    0.35
  -1  20 -25    0.45    0.36
   1 -19 -21   17.62    1.54
   1 -19 -20   40.76    2.61
   1 -19 -19    4.27    0.83
   1 -19 -19    5.34    0.99
   1 -19 -19    5.41    0.95
   1 -19 -18    4.97    0.99
   1 -19 -18    6.49    1.19
   1 -19 -18    6.18    1.14
   1 -19 -17    6.91    1.26
   1 -19 -17    7.30    1.41
   1 -19 -17    9.35    1.48
   1 -19 -16    8.53    1.51
   1 -19 -16    9.19    1.68
   1 -19 -16   11.34    1.70
   1 -19 -15    1.30    0.65
   1 -19 -15    0.94    0.45
   1 -19 -15    0.84    0.66
   1 -19 -15    1.73    0.69
   1 -19 -14   11.75    2.13
   1 -19 -14   10.38    1.89
   1 -19 -14    9.06    2.22
   1 -19 -14   13.06    2.05
   1 -19 -13    1.03    0.70
   1 -19 -13    1.46    0.83
   1 -19 -13    1.22    0.92
   1 -19 -13    3.57    1.16
   1 -19 -12   14.42    2.73
   1 -19 -12   15.20    2.49
   1 -19 -12   11.96    2.68
   1 -19 -12   12.56    2.21
   1 -19 -11    4.71    1.74
   1 -19 -11    7.91    1.78
   1 -19 -11    5.97    1.68
   1 -19 -11    6.68    2.11
   1 -19 -10    1.80    0.90
   1 -19 -10    1.34    0.66
   1 -19 -10    0.99    0.93
   1 -19 -10    2.33    1.47
   1 -19  -9    2.11    1.29
   1 -19  -9    0.69    0.74
   1 -19  -9    2.33    1.33
   1 -19  -9    0.25    0.98
   1 -19  -8  124.69    8.06
   1 -19  -8  102.21    7.39
   1 -19  -8  108.45    7.64
   1 -19  -7    4.78    1.72
   1 -19  -7    4.50    1.68
   1 -19  -7    5.35    2.05
   1 -19  -7    5.13    1.73
   1 -19  -6   85.17    6.38
   1 -19  -6   68.77    6.36
   1 -19  -6   84.21    7.94
   1 -19  -6   79.28    7.01
   1 -19  -6   85.92    6.67
   1 -19  -5    3.99    1.45
   1 -19  -5    3.34    1.45
   1 -19  -5    3.33    1.77
   1 -19  -5    5.00    1.82
   1 -19  -5    4.71    1.65
   1 -19  -4   29.42    3.65
   1 -19  -4   29.39    3.93
   1 -19  -4   25.80    4.76
   1 -19  -4   23.09    4.30
   1 -19  -4   35.46    4.09
   1 -19  -3    6.12    1.69
   1 -19  -3    2.81    1.26
   1 -19  -3    2.35    1.47
   1 -19  -3    3.19    1.90
   1 -19  -3    4.72    1.58
   1 -19  -2    4.29    2.24
   1 -19  -2    8.71    1.99
   1 -19  -2    0.88    0.78
   1 -19  -2    6.48    1.72
   1 -19  -1    9.70    3.02
   1 -19  -1   16.21    2.57
   1 -19  -1   10.75    2.89
   1 -19  -1   17.00    2.77
   1 -19   0    9.64    3.74
   1 -19   0    5.15    1.87
   1 -19   0    5.08    2.60
   1 -19   0    5.57    2.06
   1 -19   1  165.51   14.25
   1 -19   1  193.11    8.92
   1 -19   1  146.86    9.62
   1 -19   1  205.44    9.53
   1 -19   2   33.82    3.81
   1 -19   2   28.17    3.73
   1 -19   3    8.07    2.04
   1 -19   3    2.52    1.16
   1 -19   3    7.92    4.56
   1 -19   4    5.17    1.64
   1 -19   4    5.74    1.79
   1 -19   4   10.66    6.13
   1 -19   5   45.07    4.45
   1 -19   5   47.08    4.50
   1 -19   5   34.76    6.87
   1 -19   6   15.44    2.70
   1 -19   6   16.50    2.73
   1 -19   6   15.88    2.51
   1 -19   6   14.52    4.54
   1 -19   7   16.53    3.09
   1 -19   7   22.30    3.37
   1 -19   7   27.02    3.90
   1 -19   7   28.26    5.63
   1 -19   8  163.73    8.94
   1 -19   8  179.17    9.23
   1 -19   8  181.74    8.52
   1 -19   8  160.34   12.78
   1 -19   9   28.76    4.07
   1 -19   9   23.48    3.66
   1 -19   9   23.32    3.34
   1 -19   9   21.70    4.96
   1 -19  10  128.66    8.32
   1 -19  10  137.38    8.43
   1 -19  10  144.55    7.85
   1 -19  10  127.19   10.84
   1 -19  11   61.52    5.84
   1 -19  11   75.06    6.33
   1 -19  11   56.55    6.93
   1 -19  11   77.45    5.82
   1 -19  12  101.13    7.63
   1 -19  12  109.41    7.91
   1 -19  12  112.47    9.53
   1 -19  12  107.68    7.18
   1 -19  13   35.42    4.54
   1 -19  13   32.07    4.40
   1 -19  13   23.82    4.12
   1 -19  13   33.97    4.03
   1 -19  14   46.93    5.34
   1 -19  14   45.26    5.26
   1 -19  14   50.52    5.12
   1 -19  15    1.86    0.89
   1 -19  15    1.05    1.30
   1 -19  15    2.54    1.29
   1 -19  16    1.21    0.92
  -1  19 -16    1.20    1.29
   1 -19  16    1.56    1.30
   1 -19  16    1.18    1.23
   1 -19  17    6.96    2.21
  -1  19 -17   14.63    3.07
   1 -19  17    6.97    2.00
   1 -19  17   10.62    2.54
   1 -19  18    0.13    0.88
  -1  19 -18    2.48    1.56
   1 -19  18    1.92    1.06
   1 -19  18    2.77    1.55
   1 -19  19    6.42    2.12
  -1  19 -19    5.43    1.90
   1 -19  19    8.67    1.91
   1 -19  19    6.87    2.13
   1 -19  20    2.88    1.33
   1 -19  20    3.58    1.14
   1 -19  20    4.49    1.78
   1 -19  21    1.10    0.78
   1 -19  21    1.35    0.92
   1 -19  22   -0.31    0.71
  -1  19 -22    0.28    0.49
   1 -19  22    0.83    0.82
   1 -19  23    0.66    0.45
  -1  19 -23    0.40    0.54
   1 -19  23   -0.16    0.38
   1 -19  24    0.47    0.60
  -1  19 -24    0.56    0.53
   1 -19  24    0.74    0.63
   1 -19  25    1.38    0.53
  -1  19 -25    0.29    0.32
   1 -19  25    1.08    0.50
   1 -19  26   19.84    1.92
  -1  19 -26   24.26    2.27
   1 -18 -22    4.48    0.78
   1 -18 -21    0.75    0.32
   1 -18 -21    1.09    0.39
   1 -18 -21    0.94    0.31
   1 -18 -20    0.53    0.38
   1 -18 -20    0.26    0.32
   1 -18 -20    0.06    0.25
   1 -18 -20   -0.21    0.26
   1 -18 -19   29.51    2.52
   1 -18 -19   29.13    2.27
   1 -18 -19   30.75    2.52
   1 -18 -19   34.36    2.82
   1 -18 -19   28.69    2.32
   1 -18 -18    1.53    0.73
   1 -18 -18    0.69    0.38
   1 -18 -18    1.09    0.64
   1 -18 -18    0.17    0.35
   1 -18 -18    0.57    0.37
   1 -18 -17   27.07    2.74
   1 -18 -17   27.91    2.95
   1 -18 -17   22.88    2.55
   1 -18 -17   23.23    2.50
   1 -18 -16    0.53    0.31
   1 -18 -16    0.28    0.44
   1 -18 -16    0.20    0.38
   1 -18 -16    0.58    0.93
   1 -18 -16    0.47    0.49
   1 -18 -15   15.39    2.19
   1 -18 -15   16.56    2.49
   1 -18 -15   15.13    2.89
   1 -18 -15   15.69    2.24
   1 -18 -14    7.15    1.65
   1 -18 -14    7.69    1.74
   1 -18 -14    5.13    1.47
   1 -18 -14    6.25    1.44
   1 -18 -13    0.96    0.67
   1 -18 -13    0.23    0.56
   1 -18 -13    1.53    1.05
   1 -18 -13    0.83    0.66
   1 -18 -12    4.25    1.51
   1 -18 -12    7.79    2.40
   1 -18 -12    4.70    1.49
   1 -18 -11  159.07    9.57
   1 -18 -11  150.67    8.27
   1 -18 -11  165.29    9.83
   1 -18 -11  180.61    8.99
   1 -18 -10   67.18    6.14
   1 -18 -10   46.37    5.67
   1 -18 -10   82.24    6.44
   1 -18 -10   57.88    5.94
   1 -18 -10   65.07    5.53
   1 -18  -9    2.96    1.41
   1 -18  -9    5.28    1.44
   1 -18  -9    3.78    1.57
   1 -18  -9    3.00    1.32
   1 -18  -8    3.24    1.21
   1 -18  -8    4.94    1.93
   1 -18  -8    2.54    1.44
   1 -18  -7  115.36    7.35
   1 -18  -7   74.61    6.81
   1 -18  -7   70.24    6.22
   1 -18  -7  110.51    7.44
   1 -18  -6    2.53    1.32
   1 -18  -6    1.86    1.17
   1 -18  -6    1.51    1.03
   1 -18  -6    0.83    0.70
   1 -18  -6    3.67    1.61
   1 -18  -5   59.79    5.05
   1 -18  -5   45.97    5.10
   1 -18  -5   45.93    5.96
   1 -18  -5   34.40    4.77
   1 -18  -5   61.28    5.32
   1 -18  -4    9.74    2.10
   1 -18  -4    4.99    1.70
   1 -18  -4    9.95    2.96
   1 -18  -4    4.25    1.95
   1 -18  -4    8.86    1.99
   1 -18  -3   38.43    3.91
   1 -18  -3   35.88    4.10
   1 -18  -3   30.18    5.38
   1 -18  -3   38.59    4.10
   1 -18  -2    2.63    1.37
   1 -18  -2    1.07    0.77
   1 -18  -2   -0.01    1.20
   1 -18  -2    2.54    1.24
   1 -18  -1   32.25    6.31
   1 -18  -1   32.58    3.74
   1 -18  -1   31.34    3.52
   1 -18   0    3.69    2.15
   1 -18   0    2.21    1.06
   1 -18   0    0.70    0.93
   1 -18   0    1.42    0.72
   1 -18   1   58.12    8.60
   1 -18   1   59.91    4.95
   1 -18   1   42.03    5.12
   1 -18   1   60.82    4.86
   1 -18   2   16.06    2.68
   1 -18   2   22.11    3.00
   1 -18   3   21.10    5.66
   1 -18   3   23.90    3.09
   1 -18   3   14.69    4.67
   1 -18   3   26.12    3.30
   1 -18   4    0.84    1.47
   1 -18   4    0.54    0.70
   1 -18   4    1.52    0.91
   1 -18   5   12.51    3.82
   1 -18   5    8.94    1.79
   1 -18   5   10.52    2.07
   1 -18   5    7.78    1.89
   1 -18   6    1.00    0.91
   1 -18   6    0.30    0.66
   1 -18   6   -0.73    1.90
   1 -18   6    0.64    0.50
   1 -18   7    2.07    0.89
   1 -18   7    2.31    1.07
   1 -18   7    3.63    1.24
   1 -18   7    4.07    2.63
   1 -18   8    6.88    1.69
   1 -18   8    9.31    2.14
   1 -18   8    8.75    1.84
   1 -18   8    7.74    2.93
   1 -18   9   56.26    5.30
   1 -18   9   64.44    5.57
   1 -18   9   65.57    8.00
   1 -18   9   71.68    5.29
   1 -18  10  204.76   10.11
   1 -18  10  204.14    9.98
   1 -18  10  213.30    9.28
   1 -18  10  177.65   12.56
   1 -18  11   53.63    5.49
   1 -18  11   55.75    6.83
   1 -18  11   51.84    4.84
   1 -18  11   52.46    5.33
   1 -18  12  127.56    7.54
   1 -18  12  111.97    7.81
   1 -18  13  118.82    7.58
   1 -18  13  103.16    7.76
   1 -18  14   26.01    3.61
   1 -18  14   24.21    3.75
   1 -18  15    5.57    1.79
  -1  18 -15    2.12    1.43
   1 -18  15    6.18    2.31
   1 -18  16    8.09    2.18
  -1  18 -16    2.61    1.44
   1 -18  16    6.76    2.27
   1 -18  17   21.78    3.59
  -1  18 -17   19.13    3.63
   1 -18  17   17.99    3.50
   1 -18  18   87.31    7.42
   1 -18  18   66.26    6.94
   1 -18  19    4.21    1.67
  -1  18 -19    4.29    1.81
   1 -18  19    3.01    1.28
   1 -18  20   35.76    4.76
   1 -18  20   30.29    4.33
   1 -18  20   32.25    5.02
   1 -18  21   18.15    3.09
  -1  18 -21   23.16    3.55
   1 -18  21   19.54    3.68
   1 -18  21   20.04    3.24
   1 -18  22    0.82    0.52
  -1  18 -22    0.24    0.75
   1 -18  22    0.83    0.81
   1 -18  23    1.26    0.84
  -1  18 -23    2.56    1.10
   1 -18  23    1.53    0.94
   1 -18  24   11.80    1.94
  -1  18 -24   14.83    2.25
   1 -18  24   13.85    2.11
   1 -18  25    2.03    0.60
  -1  18 -25    1.10    0.64
   1 -18  25    1.97    0.85
   1 -18  26    5.03    1.05
  -1  18 -26    4.23    1.05
   1 -18  27   19.98    1.84
  -1  18 -27   22.53    2.14
  -1  18 -28    0.40    0.25
   1 -17 -23   13.30    1.30
   1 -17 -23    9.46    1.02
   1 -17 -22    1.24    0.52
   1 -17 -22    0.68    0.45
   1 -17 -22    0.83    0.29
   1 -17 -21   15.74    1.72
   1 -17 -21   11.98    1.52
   1 -17 -21   18.89    1.80
   1 -17 -21    9.95    1.40
   1 -17 -20   24.81    2.38
   1 -17 -20   25.64    2.23
   1 -17 -20   26.78    2.45
   1 -17 -20   24.39    2.31
   1 -17 -19    0.12    0.25
   1 -17 -19    0.54    0.46
   1 -17 -19    0.61    0.45
   1 -17 -19    0.45    0.46
   1 -17 -19    1.33    0.61
   1 -17 -18   14.11    2.03
   1 -17 -18   10.45    1.70
   1 -17 -18   11.33    1.65
   1 -17 -18   10.82    1.65
   1 -17 -18    8.31    1.48
   1 -17 -17   12.65    2.02
   1 -17 -17   14.47    1.97
   1 -17 -17   12.16    1.86
   1 -17 -17   13.83    2.07
   1 -17 -16    0.77    0.83
   1 -17 -16    0.99    0.65
   1 -17 -16    1.93    1.29
   1 -17 -16    0.69    0.53
   1 -17 -16    1.30    0.83
   1 -17 -15   11.52    2.07
   1 -17 -15   10.94    1.84
   1 -17 -15   10.46    2.51
   1 -17 -15   10.70    1.90
   1 -17 -15   12.40    2.18
   1 -17 -14    7.82    2.06
   1 -17 -14    3.07    1.25
   1 -17 -14    7.09    1.77
   1 -17 -14    6.11    1.72
   1 -17 -13   19.23    3.03
   1 -17 -13   13.97    2.97
   1 -17 -13   24.78    3.22
   1 -17 -13   16.76    2.74
   1 -17 -12    1.95    0.95
   1 -17 -12   -0.53    0.85
   1 -17 -12    0.47    0.71
   1 -17 -12    3.46    1.06
   1 -17 -11  109.26    7.90
   1 -17 -11  115.59    8.27
   1 -17 -11  124.22    7.90
   1 -17 -11  108.39    8.10
   1 -17 -11  126.49    7.49
   1 -17 -10    1.40    1.23
   1 -17 -10    2.53    1.30
   1 -17 -10    2.23    1.41
   1 -17 -10    3.03    1.76
   1 -17  -9   18.59    3.16
   1 -17  -9   20.09    3.13
   1 -17  -9   21.94    3.53
   1 -17  -9   17.94    3.59
   1 -17  -8  220.66   10.25
   1 -17  -8  146.68    8.79
   1 -17  -8  199.84   10.12
   1 -17  -8  124.21    9.16
   1 -17  -7  134.55    7.75
   1 -17  -7  101.52    8.04
   1 -17  -7   94.55    7.37
   1 -17  -7  138.50    8.22
   1 -17  -6   46.58    4.49
   1 -17  -6   21.27    3.57
   1 -17  -6   47.25    5.95
   1 -17  -6   25.98    3.85
   1 -17  -6   40.40    4.36
   1 -17  -5   81.85    5.81
   1 -17  -5   63.57    5.84
   1 -17  -5   77.00    7.65
   1 -17  -5   83.11    6.04
   1 -17  -4   33.91    3.60
   1 -17  -4   48.04    4.81
   1 -17  -4   27.29    4.38
   1 -17  -4   34.99    5.12
   1 -17  -4   44.73    4.34
   1 -17  -3  256.65   10.17
   1 -17  -3  240.34    9.51
   1 -17  -3  236.78   10.54
   1 -17  -3  245.58   14.85
  -1  17   3  232.88   18.38
  -1  17   3  243.06   20.59
   1 -17  -2   23.94    2.91
   1 -17  -2   19.73    4.57
  -1  17   2   25.55    6.06
  -1  17   2   28.06    6.84
   1 -17  -2   24.81    3.16
  -1  17   1   47.07    8.75
  -1  17   1   42.35    7.68
  -1  17   0   12.87    4.66
   1 -17   0    9.40    3.49
  -1  17   0   14.46    4.36
   1 -17   1  121.27   11.73
  -1  17  -1  150.97   15.23
  -1  17  -1  134.61   13.26
   1 -17   2  113.01   11.49
  -1  17  -2  143.35   14.87
  -1  17  -2  159.96   14.57
   1 -17   3   26.34    5.56
  -1  17  -3   36.59    7.61
   1 -17   4  112.95   11.61
  -1  17  -4  138.50   14.69
  -1  17  -5   33.49    7.23
   1 -17   5   26.67    5.71
  -1  17  -6   48.77    8.99
   1 -17   6   40.93    7.35
  -1  17  -7   20.24    5.68
   1 -17   7   18.94    5.21
  -1  17  -7   15.20    5.99
   1 -17   8    2.75    2.45
   1 -17   8    1.62    0.95
  -1  17  -8    6.21    2.92
   1 -17   8    6.49    3.04
   1 -17   8    2.04    0.87
   1 -17   9   83.08    5.50
   1 -17   9   75.28    8.22
   1 -17   9   83.47    5.97
   1 -17  10   -0.56    1.64
   1 -17  10    0.62    0.49
   1 -17  10    0.82    0.61
   1 -17  11    2.00    1.24
   1 -17  11    0.34    0.63
   1 -17  12   56.25    6.50
   1 -17  12   67.77    5.47
   1 -17  12   61.64    5.65
   1 -17  13   64.24    5.44
   1 -17  13   54.95    5.47
   1 -17  14    2.83    1.46
  -1  17 -14    6.16    1.93
   1 -17  14    3.36    1.62
   1 -17  14    2.85    1.36
   1 -17  15   31.40    4.16
  -1  17 -15   34.86    4.51
   1 -17  15   27.45    4.23
   1 -17  15   29.93    4.35
   1 -17  16    5.05    1.97
  -1  17 -16    4.92    2.29
   1 -17  16    2.62    1.76
   1 -17  16    2.19    1.67
   1 -17  17  122.40    8.63
  -1  17 -17  113.63    8.79
   1 -17  17  105.51    8.63
   1 -17  17  122.82    9.27
   1 -17  18    0.23    0.96
   1 -17  18   -0.25    1.00
   1 -17  18    1.50    1.30
   1 -17  19    4.84    1.78
   1 -17  19    5.11    2.02
   1 -17  19    4.08    1.81
  -1  17 -20    1.13    1.37
   1 -17  20    0.22    0.85
   1 -17  20    1.08    1.29
   1 -17  21   -0.05    0.94
  -1  17 -21    1.25    1.24
   1 -17  21    0.68    0.52
   1 -17  21    0.96    0.93
   1 -17  22    1.56    1.92
  -1  17 -22    0.37    0.59
   1 -17  22    0.68    0.79
   1 -17  22    0.82    1.00
   1 -17  23    8.85    1.97
   1 -17  23    9.66    2.01
   1 -17  23    8.31    2.10
   1 -17  24    2.12    0.90
  -1  17 -24    0.89    0.61
   1 -17  24    1.54    0.86
   1 -17  24    0.53    0.41
   1 -17  25   19.86    2.44
  -1  17 -25   11.49    1.92
   1 -17  25   20.60    2.82
   1 -17  25   18.74    2.29
   1 -17  26   19.44    2.21
  -1  17 -26   20.86    2.42
   1 -17  26   20.62    2.56
   1 -17  26   18.40    2.08
   1 -17  27   -0.14    0.28
  -1  17 -27    0.90    0.59
   1 -17  28    2.02    0.62
  -1  17 -28    0.99    0.53
   1 -16 -24   20.26    1.51
   1 -16 -24   22.26    1.63
   1 -16 -24   21.04    1.69
   1 -16 -23   73.26    3.38
   1 -16 -23   70.36    3.45
   1 -16 -23   65.19    3.12
   1 -16 -22   39.24    2.74
   1 -16 -22   37.96    2.63
   1 -16 -22   35.26    2.61
   1 -16 -22   36.37    2.55
   1 -16 -21    1.58    0.60
   1 -16 -21    2.06    0.77
   1 -16 -21    2.13    0.77
   1 -16 -21    2.09    0.71
   1 -16 -20   27.68    2.66
   1 -16 -20   28.18    2.51
   1 -16 -20   30.69    2.79
   1 -16 -20   25.10    2.50
   1 -16 -19   11.63    1.69
   1 -16 -19   10.32    1.72
   1 -16 -19   12.03    1.84
   1 -16 -19   11.51    1.73
   1 -16 -18    2.10    0.80
   1 -16 -18    2.85    1.02
   1 -16 -18    3.06    0.96
   1 -16 -18    3.14    0.93
   1 -16 -17   13.65    1.97
   1 -16 -17   13.25    2.09
   1 -16 -17   13.76    2.20
   1 -16 -17   11.89    2.33
   1 -16 -17   13.02    1.95
   1 -16 -16   25.82    2.83
   1 -16 -16   29.81    3.35
   1 -16 -16   23.15    2.92
   1 -16 -16   25.59    3.79
   1 -16 -16   19.12    2.51
   1 -16 -15   13.17    2.32
   1 -16 -15   10.91    2.13
   1 -16 -15   12.68    3.04
   1 -16 -15   11.24    1.92
   1 -16 -15    9.51    1.83
   1 -16 -14    8.30    1.91
   1 -16 -14   12.12    2.32
   1 -16 -14   11.98    2.04
   1 -16 -14    8.98    2.41
   1 -16 -14   13.44    2.22
   1 -16 -13   57.96    4.60
   1 -16 -13   72.18    5.91
   1 -16 -13   48.60    5.57
   1 -16 -13   78.31    5.63
   1 -16 -13   44.89    4.62
   1 -16 -12  226.47   10.89
   1 -16 -12  229.46   10.75
   1 -16 -12  235.03    9.97
   1 -16 -11   14.03    3.04
   1 -16 -11   11.81    2.32
   1 -16 -11   16.00    3.27
   1 -16 -11   22.83    3.63
   1 -16 -10   29.59    4.41
   1 -16 -10   23.91    3.73
   1 -16 -10   32.24    3.74
   1 -16 -10   20.62    3.26
   1 -16  -9  469.45   15.62
   1 -16  -9  438.56   14.70
   1 -16  -9  494.51   15.48
   1 -16  -8    8.04    2.92
   1 -16  -8   16.51    3.50
   1 -16  -8   16.74    3.30
   1 -16  -7  368.30   12.71
  -1  16   7  360.15   27.02
   1 -16  -7  267.97   12.77
   1 -16  -7  290.13   12.52
  -1  16   7  334.36   24.02
   1 -16  -7  354.83   12.75
   1 -16  -6  127.36    7.10
   1 -16  -6  146.07    8.96
  -1  16   6  195.56   17.70
   1 -16  -6  126.16    8.55
  -1  16   6  222.94   20.59
   1 -16  -6  156.97    8.22
  -1  16   5  403.59   24.71
  -1  16   5  363.36   25.51
  -1  16   4  141.74   14.02
  -1  16   4  177.22   17.16
  -1  16   3  159.94   14.75
  -1  16   3  172.53   16.75
  -1  16   2   70.71    9.66
   1 -16  -2   43.52    7.16
  -1  16   2   63.76   10.02
  -1  16   1   27.38    5.77
  -1  16   1   37.52    7.46
   1 -16  -1   30.96    5.66
  -1  16   0  242.23   16.99
  -1  16   0  254.90   18.86
   1 -16   0  211.10   14.82
  -1  16  -1    7.34    3.04
   1 -16   1    5.01    2.32
  -1  16  -1    7.61    3.18
   1 -16   2    4.99    2.63
  -1  16  -2    6.29    3.41
   1 -16   3   72.77    8.77
  -1  16  -3   83.73   10.82
  -1  16  -4  106.30   12.35
   1 -16   4   92.13   10.00
   1 -16   5  593.98   26.10
  -1  16  -5  707.08   31.76
  -1  16  -5  679.49   35.18
   1 -16   6    8.86    3.11
  -1  16  -6   11.99    4.40
  -1  16  -6    8.04    4.35
  -1  16  -7   13.19    4.38
   1 -16   7   11.11    3.89
  -1  16  -7    8.90    4.77
  -1  16  -7    5.47    2.85
  -1  16  -8    5.50    3.87
   1 -16   8    4.91    2.93
  -1  16  -8   17.24    5.31
  -1  16  -8   16.02    5.94
   1 -16   9  329.76   22.45
  -1  16  -9  288.56   23.72
  -1  16  -9  306.83   27.51
  -1  16 -10    2.53    2.69
  -1  16 -10    4.71    3.37
  -1  16 -11    8.06    4.39
  -1  16 -11    7.24    4.41
   1 -16  11    7.97    1.88
   1 -16  11    6.76    3.71
   1 -16  12   15.65    2.51
   1 -16  12   12.69    2.50
   1 -16  12   15.30    2.60
   1 -16  13    8.93    2.03
   1 -16  13    9.03    2.22
   1 -16  13    9.37    2.22
  -1  16 -13    7.50    2.08
   1 -16  14    6.41    1.83
   1 -16  14    6.23    1.79
   1 -16  14    4.22    1.63
  -1  16 -14    2.59    1.41
   1 -16  15    2.50    1.36
   1 -16  15    6.42    2.14
   1 -16  15    3.23    1.78
   1 -16  16   20.35    3.52
   1 -16  16   16.09    3.14
   1 -16  16   17.82    3.41
   1 -16  17  121.71    8.66
   1 -16  17  114.42    9.00
   1 -16  17  104.27    8.72
   1 -16  18   50.74    5.63
   1 -16  18   39.69    5.37
   1 -16  18   45.65    5.84
   1 -16  19    7.40    2.21
   1 -16  19    6.24    1.94
   1 -16  19    8.08    2.66
   1 -16  20    8.20    2.44
   1 -16  20    7.63    2.81
   1 -16  20    7.04    2.26
   1 -16  21    1.02    0.68
   1 -16  21    2.35    1.50
   1 -16  21    2.06    1.63
   1 -16  22    0.75    0.87
   1 -16  22    0.82    0.91
   1 -16  22   -0.23    0.68
   1 -16  23   17.72    2.81
   1 -16  23   19.48    3.28
   1 -16  23   17.47    2.71
   1 -16  24   18.70    2.73
   1 -16  24   20.08    2.76
   1 -16  24   20.84    3.15
   1 -16  25    3.76    1.14
   1 -16  25    4.02    1.10
   1 -16  25    3.38    1.14
  -1  16 -25    1.16    0.65
   1 -16  26   29.89    2.93
   1 -16  26   30.29    2.85
   1 -16  26   33.60    3.48
  -1  16 -26   35.22    3.29
   1 -16  27    0.10    0.33
   1 -16  27    0.37    0.62
   1 -16  27    0.46    0.33
  -1  16 -27    0.01    0.40
   1 -16  28    8.44    1.25
   1 -16  28    8.70    1.51
  -1  16 -28   10.85    1.48
  -1  16 -29    0.33    0.32
   1 -16  29   -0.03    0.27
   1 -15 -25  184.90    4.81
   1 -15 -25  181.03    4.92
   1 -15 -24   44.40    2.50
   1 -15 -24   31.69    2.18
   1 -15 -23  213.95    6.12
   1 -15 -23  231.03    6.69
   1 -15 -22   55.08    3.52
   1 -15 -22   49.84    3.33
   1 -15 -21   50.88    3.44
   1 -15 -21   49.97    3.55
   1 -15 -21   47.13    3.36
   1 -15 -20    3.59    0.99
   1 -15 -20    4.48    1.21
   1 -15 -20    2.97    0.92
   1 -15 -19   25.67    2.66
   1 -15 -19   25.85    2.90
   1 -15 -19   26.54    2.84
   1 -15 -18    2.19    1.03
   1 -15 -18    2.32    0.93
   1 -15 -18    2.59    0.91
   1 -15 -18    1.61    0.78
   1 -15 -17    8.32    1.77
   1 -15 -17    5.24    1.37
   1 -15 -17    6.73    1.97
   1 -15 -17    7.56    1.51
   1 -15 -17    4.24    1.20
   1 -15 -16   14.37    2.49
   1 -15 -16   16.88    2.55
   1 -15 -16   15.38    2.30
   1 -15 -16   10.09    2.53
   1 -15 -16   17.95    2.53
   1 -15 -15    2.00    0.88
   1 -15 -15    1.13    1.02
   1 -15 -15    1.87    0.95
   1 -15 -15    1.42    1.36
   1 -15 -15    1.18    0.73
   1 -15 -14   30.16    3.31
   1 -15 -14   30.74    3.74
   1 -15 -14   30.84    3.62
   1 -15 -14   34.12    4.65
   1 -15 -14   31.58    3.45
   1 -15 -13   53.70    4.63
   1 -15 -13   48.62    4.93
   1 -15 -13   52.61    5.01
   1 -15 -13   37.21    4.97
   1 -15 -13   55.30    4.79
   1 -15 -12    1.45    0.65
   1 -15 -12    0.84    0.62
   1 -15 -12    1.03    0.82
   1 -15 -12    0.28    0.46
   1 -15 -12    1.78    0.92
   1 -15 -11   46.66    5.27
   1 -15 -11   51.27    4.81
   1 -15 -11   38.40    4.72
   1 -15 -11   36.63    4.48
   1 -15 -10   80.01    7.20
   1 -15 -10   71.48    6.11
   1 -15 -10   64.46    5.70
   1 -15  -9   45.39    4.51
  -1  15   9   42.40    9.53
   1 -15  -9   37.77    5.14
   1 -15  -9   36.64    4.16
  -1  15   9   32.93    8.10
   1 -15  -9   39.27    4.42
   1 -15  -8   63.56    5.13
   1 -15  -8   39.06    4.94
   1 -15  -8   40.85    4.42
  -1  15   8   47.95    9.07
   1 -15  -8   57.52    5.12
  -1  15   8   61.96   11.09
  -1  15   7   66.22   11.24
  -1  15   7   43.22    8.30
  -1  15   6   90.25   12.53
  -1  15   6   92.32   11.66
  -1  15   5  143.26   15.17
  -1  15   5  125.05   12.92
  -1  15   4   15.04    5.31
  -1  15   4   17.66    4.93
   1 -15  -3  217.07   14.69
  -1  15   3  261.88   19.17
  -1  15   3  245.57   16.93
   1 -15  -2    3.54    2.42
  -1  15   2    4.49    3.00
  -1  15   2    7.21    3.35
  -1  15   1  427.21   23.37
   1 -15  -1  376.77   18.74
  -1  15   1  451.85   22.30
  -1  15   0  161.49   14.20
   1 -15   0  136.77   11.21
  -1  15   0  135.98   12.11
   1 -15   1  461.54   20.69
  -1  15  -1  544.48   25.75
  -1  15  -2    3.36    2.41
   1 -15   2    3.94    1.91
  -1  15  -3  237.71   17.14
   1 -15   3  206.41   14.05
  -1  15  -4  891.81   33.30
   1 -15   4  767.29   27.66
  -1  15  -5   46.64    9.27
  -1  15  -5   37.34    6.63
  -1  15  -5  121.79   12.63
   1 -15   5  106.93   10.70
  -1  15  -6 1017.71   36.07
  -1  15  -6 1110.51   44.43
   1 -15   6 1032.26   34.09
  -1  15  -7   10.46    4.78
  -1  15  -7   12.88    4.46
  -1  15  -7   13.68    4.52
   1 -15   7   10.23    3.62
  -1  15  -8  136.24   15.16
  -1  15  -8  150.47   17.89
   1 -15   8   93.06   11.02
  -1  15  -9  197.52   19.39
  -1  15  -9  217.15   22.23
   1 -15   9  218.81   17.52
  -1  15 -10  114.22   15.69
  -1  15 -10  129.04   17.83
   1 -15  10  138.10   14.60
  -1  15 -11   37.53    9.87
  -1  15 -11   40.33   10.12
   1 -15  11   25.17    6.68
  -1  15 -12   13.82    6.67
  -1  15 -12    8.00    3.88
  -1  15 -13  129.40   20.46
  -1  15 -13  123.36   19.68
   1 -15  13  117.84   15.49
   1 -15  14    3.98    1.38
   1 -15  14    4.90    1.61
   1 -15  14    4.42    1.55
  -1  15 -14    6.33    1.75
   1 -15  15   11.06    2.46
   1 -15  15   11.47    2.52
   1 -15  15   10.47    2.56
   1 -15  16   18.66    3.41
   1 -15  16   15.62    3.39
   1 -15  16   18.17    3.57
   1 -15  17   49.30    5.61
   1 -15  17   53.99    6.29
   1 -15  17   36.89    5.44
   1 -15  18  199.09   11.31
   1 -15  18  192.82   11.90
   1 -15  18  173.00   11.19
   1 -15  19   56.20    6.13
   1 -15  19   57.67    6.72
   1 -15  19   50.89    6.20
   1 -15  20    9.03    2.64
   1 -15  20    7.88    2.57
   1 -15  20    9.29    2.61
   1 -15  21   45.42    5.31
   1 -15  21   50.23    6.03
   1 -15  21   46.60    5.26
   1 -15  22    6.40    2.02
   1 -15  22    3.76    1.55
   1 -15  22    4.21    1.79
   1 -15  23    0.69    0.66
   1 -15  23    1.28    0.82
   1 -15  23    1.23    1.13
   1 -15  24   -0.55    0.67
   1 -15  24   -0.53    0.77
   1 -15  24   -0.61    0.94
  -1  15 -24   -0.20    0.65
   1 -15  25   24.62    3.04
   1 -15  25   25.92    2.99
   1 -15  25   28.48    3.56
  -1  15 -25   18.76    2.71
   1 -15  26    9.33    1.75
   1 -15  26   10.71    2.09
   1 -15  26    8.61    1.64
   1 -15  27    1.55    0.68
   1 -15  27    1.43    0.64
   1 -15  27    1.26    0.67
   1 -15  28    0.28    0.25
   1 -15  28    0.31    0.33
  -1  15 -28    0.13    0.28
   1 -15  29    0.36    0.38
  -1  15 -29    0.48    0.35
   1 -15  29    0.52    0.54
  -1  15 -30    0.43    0.27
   1 -15  30    0.71    0.41
   1 -14 -26    6.06    0.85
   1 -14 -26    3.30    0.60
   1 -14 -25    0.75    0.33
   1 -14 -25    0.18    0.23
   1 -14 -24   57.39    3.01
   1 -14 -24   60.63    3.44
   1 -14 -24   68.28    3.57
   1 -14 -23    3.69    0.91
   1 -14 -23    3.17    0.72
   1 -14 -22   89.29    4.61
   1 -14 -22   77.65    4.51
   1 -14 -22   89.33    4.53
   1 -14 -21    1.20    0.49
   1 -14 -21    0.44    0.30
   1 -14 -21    0.75    0.47
   1 -14 -20    2.09    0.88
   1 -14 -20    2.83    0.95
   1 -14 -20    2.28    0.83
   1 -14 -19   57.47    4.17
   1 -14 -19   57.71    4.42
   1 -14 -19   57.49    4.24
   1 -14 -18    0.93    0.61
   1 -14 -18    1.91    0.90
   1 -14 -18    2.73    1.07
   1 -14 -18    2.07    0.77
   1 -14 -17   13.84    2.10
   1 -14 -17   14.49    2.36
   1 -14 -17   12.54    2.09
   1 -14 -17   14.71    2.75
   1 -14 -17   10.26    1.81
   1 -14 -16    0.93    0.67
   1 -14 -16    1.01    0.74
   1 -14 -16    0.25    0.90
   1 -14 -16    1.40    0.82
   1 -14 -16    1.40    0.74
   1 -14 -15    1.56    0.72
   1 -14 -15    1.21    0.84
   1 -14 -15    1.10    1.35
   1 -14 -15    1.33    0.98
   1 -14 -15    0.37    0.58
   1 -14 -14    3.25    1.35
   1 -14 -14    3.36    1.64
   1 -14 -14    3.89    1.42
   1 -14 -14    2.19    1.06
   1 -14 -14    2.47    1.32
   1 -14 -13   13.29    2.52
   1 -14 -13   15.03    2.98
   1 -14 -13   12.86    2.28
   1 -14 -13   12.01    2.67
   1 -14 -13   14.53    2.40
   1 -14 -12   18.58    3.14
   1 -14 -12   18.96    2.84
   1 -14 -12   21.89    3.31
   1 -14 -12   18.78    3.26
   1 -14 -12   26.58    3.27
   1 -14 -11   78.29    6.31
   1 -14 -11   69.71    5.71
   1 -14 -11   79.27    6.60
   1 -14 -11   77.42    6.49
  -1  14  11   86.95   14.18
   1 -14 -11   90.90    6.26
   1 -14 -10   34.89    4.47
   1 -14 -10   37.26    3.98
  -1  14  10   41.77    8.88
   1 -14 -10   45.57    4.47
  -1  14  10   45.08    9.43
  -1  14   9   89.30   12.61
   1 -14  -9   78.97   13.12
  -1  14   9  120.00   15.04
  -1  14   8   13.06    4.61
   1 -14  -8    9.43    4.17
  -1  14   8    6.88    3.74
  -1  14   7  376.11   23.33
  -1  14   6   35.78    7.23
  -1  14   6   31.24    7.48
  -1  14   5  351.67   20.60
  -1  14   5  355.15   22.71
  -1  14   4   57.23    8.13
  -1  14   4   43.07    7.70
  -1  14   3    7.66    3.14
  -1  14   3    6.66    3.34
   1 -14  -3    3.53    2.00
  -1  14   2  334.56   18.49
  -1  14   2  338.16   20.12
   1 -14  -2  281.16   15.66
  -1  14   1  340.12   18.16
   1 -14  -1  347.06   17.00
  -1  14   1  382.98   20.78
  -1  14   0  287.27   17.72
   1 -14   0  238.63   14.20
  -1  14  -1   66.05    8.40
   1 -14   1   57.02    6.85
   1 -14   2  131.41   10.55
  -1  14  -2  152.01   12.75
   1 -14   3  202.21   13.33
  -1  14  -3  229.15   15.75
  -1  14  -4  267.76   17.06
   1 -14   4  231.68   14.58
  -1  14  -4   95.38    9.36
  -1  14  -4  106.18   12.10
  -1  14  -5  597.58   25.94
   1 -14   5  524.17   22.54
  -1  14  -5  568.97   24.69
  -1  14  -5  642.15   31.20
  -1  14  -6    7.89    3.32
   1 -14   6    4.63    2.61
  -1  14  -6   21.46    6.35
  -1  14  -6   19.73    5.12
  -1  14  -7   -0.14    0.87
  -1  14  -7    1.10    1.44
   1 -14   8   29.89    6.11
  -1  14  -8   37.49    8.49
  -1  14  -8   32.25    7.22
   1 -14   9    4.58    2.76
  -1  14  -9   16.56    5.75
  -1  14  -9   18.17    6.07
   1 -14  10  318.96   21.26
  -1  14 -10  293.79   24.82
  -1  14 -10  312.72   26.71
   1 -14  11    5.82    3.02
  -1  14 -11   10.38    4.84
  -1  14 -11    6.47    3.82
   1 -14  12   54.25    9.87
  -1  14 -12   72.06   13.79
  -1  14 -12   72.22   14.10
  -1  14 -13   25.18    8.71
   1 -14  13   42.08    8.89
  -1  14 -13   23.93    8.25
   1 -14  14   25.48    6.97
  -1  14 -14   58.67   14.15
  -1  14 -14   57.89   13.66
   1 -14  15   68.44    6.28
   1 -14  15   67.75    6.37
  -1  14 -15   64.86   15.43
   1 -14  16   22.24    3.87
   1 -14  16   19.76    3.52
   1 -14  17   10.17    2.65
   1 -14  17   11.29    2.92
   1 -14  18    3.15    1.86
   1 -14  18    3.21    1.73
   1 -14  19   51.03    6.17
   1 -14  19   55.59    6.66
   1 -14  20   50.33    5.90
   1 -14  20   45.69    6.14
   1 -14  21    2.44    1.41
   1 -14  21    2.80    1.12
   1 -14  22  161.20    9.92
   1 -14  22  159.74    9.19
   1 -14  23    4.82    1.66
   1 -14  23    4.98    1.78
   1 -14  24    7.41    1.97
   1 -14  24    7.47    1.71
   1 -14  25    1.01    0.74
   1 -14  25   -0.03    0.74
   1 -14  26    2.42    0.96
   1 -14  26    3.46    1.21
   1 -14  26    2.78    0.99
   1 -14  27    1.09    0.70
   1 -14  27    0.48    0.50
  -1  14 -27    0.30    0.30
   1 -14  28    0.81    0.42
   1 -14  28    1.45    0.65
   1 -14  28    0.50    0.29
   1 -14  29    2.58    0.79
   1 -14  29    2.90    0.87
   1 -14  30   37.93    2.40
  -1  14 -30   45.56    2.82
   1 -14  30   42.40    2.95
  -1  14 -31   41.84    2.37
   1 -14  31   25.25    2.02
   1 -13 -27    4.46    0.70
   1 -13 -27    2.37    0.53
   1 -13 -26    1.03    0.41
   1 -13 -26    0.58    0.39
   1 -13 -25   79.02    3.34
   1 -13 -25   79.00    3.84
   1 -13 -24    0.17    0.40
   1 -13 -24    0.14    0.40
   1 -13 -23   76.45    4.37
   1 -13 -23   86.51    4.27
   1 -13 -23   84.28    4.41
   1 -13 -23   85.34    4.53
   1 -13 -22   13.47    1.91
   1 -13 -22   10.88    1.60
   1 -13 -22   13.03    1.82
   1 -13 -21   58.92    4.29
   1 -13 -21   63.55    4.17
   1 -13 -21   63.72    4.27
   1 -13 -20    8.68    1.82
   1 -13 -20    6.94    1.49
   1 -13 -20    9.97    1.81
   1 -13 -19   91.45    5.78
   1 -13 -19   80.19    5.04
   1 -13 -19   88.87    5.37
   1 -13 -18    8.17    1.92
   1 -13 -18    8.49    1.72
   1 -13 -18    7.81    1.75
   1 -13 -17   64.51    4.88
   1 -13 -17   63.60    5.18
   1 -13 -17   60.15    4.77
   1 -13 -17   44.75    5.13
   1 -13 -17   56.70    4.36
   1 -13 -16  145.35    7.34
   1 -13 -16  129.71    7.51
   1 -13 -16  158.66    7.76
   1 -13 -16  135.37    8.95
   1 -13 -16  151.39    7.27
   1 -13 -15   92.70    5.98
   1 -13 -15   94.38    6.61
   1 -13 -15   82.53    5.71
   1 -13 -15   77.04    7.25
   1 -13 -15   82.44    5.49
   1 -13 -14    5.04    1.39
   1 -13 -14    8.66    1.91
   1 -13 -14    8.75    2.45
   1 -13 -14    6.59    1.62
   1 -13 -14    8.55    1.71
   1 -13 -13   68.48    5.32
   1 -13 -13   63.83    5.32
   1 -13 -13   62.04    5.78
   1 -13 -13   53.93    5.59
   1 -13 -13   67.45    5.11
   1 -13 -12   23.96    3.68
   1 -13 -12   29.21    3.57
   1 -13 -12   25.21    3.75
  -1  13  12   27.38    7.37
   1 -13 -12   35.36    3.74
  -1  13  11   10.40    4.52
  -1  13  11    8.30    3.98
  -1  13  11   12.60    4.75
   1 -13 -10    2.79    1.53
  -1  13  10    6.03    3.64
  -1  13  10    6.36    3.88
  -1  13  10    9.01    4.47
   1 -13  -9   98.14   13.76
  -1  13   9  119.18   13.82
  -1  13   9   96.10   14.65
  -1  13   9  122.70   14.47
   1 -13  -8  150.21   16.36
  -1  13   8  190.19   16.50
  -1  13   8  143.15   16.63
  -1  13   8  182.83   17.17
  -1  13   7   12.76    4.17
  -1  13   7    8.44    4.26
  -1  13   7    5.73    3.61
  -1  13   6 1306.33   39.49
   1 -13  -6 1063.21   40.24
  -1  13   6 1218.34   41.58
  -1  13   6 1022.85   39.82
  -1  13   5   53.38    7.66
  -1  13   5   47.81    7.90
  -1  13   5   73.98    9.76
  -1  13   4  283.58   16.93
  -1  13   4  288.46   18.65
   1 -13  -4  236.35   14.23
  -1  13   3  137.19   11.48
  -1  13   3  135.97   12.33
   1 -13  -3  114.52    9.74
  -1  13   2    5.91    2.63
  -1  13   2    5.15    2.55
   1 -13  -2    3.47    1.77
  -1  13   1   37.41    5.86
  -1  13   1   45.25    6.83
   1 -13  -1   34.06    5.24
  -1  13   0   13.63    3.55
   1 -13   0   12.54    3.04
  -1  13  -1   11.47    3.33
   1 -13   1   10.62    2.82
  -1  13  -2    0.74    1.13
   1 -13   2    1.76    1.23
  -1  13  -2    2.72    1.39
  -1  13  -2    2.47    1.61
   1 -13   3    6.06    2.29
  -1  13  -3    6.15    2.35
  -1  13  -3   10.29    3.39
  -1  13  -3    8.53    2.73
   1 -13   4  435.80   19.04
  -1  13  -4  496.87   21.96
  -1  13  -4  482.97   20.90
  -1  13  -5    5.24    2.53
   1 -13   5    4.55    2.25
  -1  13  -5   11.80    4.39
  -1  13  -5   12.80    3.90
   1 -13   6  101.36    9.73
  -1  13  -6  133.38   12.57
  -1  13  -6  138.88   14.13
   1 -13   7    2.06    1.68
  -1  13  -7    2.84    2.09
  -1  13  -7    2.67    2.06
   1 -13   8  163.96   13.45
  -1  13  -8  205.83   18.70
  -1  13  -8  194.89   17.32
  -1  13  -9   20.71    6.19
   1 -13   9   33.53    6.23
  -1  13  -9   20.80    5.98
   1 -13  10   26.84    6.10
  -1  13 -10   30.36    8.18
  -1  13 -10   28.69    7.76
  -1  13 -11    7.93    4.70
  -1  13 -11    9.95    4.88
   1 -13  12   68.53   10.53
  -1  13 -12   63.76   13.04
  -1  13 -12   69.01   12.90
   1 -13  13   17.65    5.83
  -1  13 -13   49.74   11.79
  -1  13 -13   43.07   11.30
  -1  13 -14   27.02    9.91
   1 -13  14    3.10    1.60
  -1  13 -14   24.92    9.44
   1 -13  15  112.82   15.92
  -1  13 -15   96.01   18.01
  -1  13 -15   86.59   17.22
   1 -13  16    9.08    2.91
   1 -13  16    4.22    1.98
  -1  13 -16    4.77    3.26
   1 -13  16    2.04    2.96
   1 -13  17   30.06    4.92
   1 -13  17   37.01    5.13
   1 -13  18    7.32    2.18
   1 -13  18    4.66    1.58
   1 -13  19   20.84    4.04
   1 -13  19   20.93    4.13
   1 -13  20  166.68   11.12
   1 -13  20  159.37   10.31
   1 -13  21   94.92    8.03
   1 -13  21   93.32    7.52
   1 -13  22   97.80    7.17
   1 -13  22  112.37    8.23
   1 -13  23   18.72    3.16
   1 -13  23   16.96    2.76
   1 -13  24   28.16    3.75
   1 -13  24   26.67    3.42
   1 -13  25    8.85    2.04
   1 -13  25    8.07    1.84
   1 -13  26    6.71    1.51
   1 -13  26    8.96    1.91
   1 -13  27    3.99    1.14
   1 -13  27    3.64    1.11
   1 -13  28    1.71    0.70
   1 -13  28    1.95    0.80
   1 -13  29    1.60    0.60
   1 -13  29    1.57    0.62
   1 -13  29    2.43    0.92
  -1  13 -29    0.34    0.29
   1 -13  30    3.51    0.82
   1 -13  30    3.45    0.87
   1 -13  31    2.17    0.54
  -1  13 -31    1.41    0.45
   1 -13  31    2.58    0.68
   1 -12 -28    1.99    0.43
   1 -12 -28    2.73    0.58
   1 -12 -27    7.28    1.03
   1 -12 -27    7.40    1.04
   1 -12 -26   11.78    1.42
   1 -12 -26   17.01    1.72
   1 -12 -25    6.17    1.12
   1 -12 -24    3.40    0.77
   1 -12 -24    3.24    0.97
   1 -12 -23   28.21    2.80
   1 -12 -23   24.07    2.51
   1 -12 -23   19.07    2.04
   1 -12 -22    1.95    0.77
   1 -12 -22    2.00    0.78
   1 -12 -22    2.15    0.67
   1 -12 -21  124.69    6.45
   1 -12 -21  124.56    6.20
   1 -12 -21  119.15    5.75
   1 -12 -20    1.07    0.84
   1 -12 -20    1.27    0.76
   1 -12 -20    1.24    0.63
   1 -12 -19   64.09    4.91
   1 -12 -19   65.60    4.73
   1 -12 -19   64.85    4.56
   1 -12 -18  251.27   10.14
   1 -12 -18  230.81    9.15
   1 -12 -17  408.45   13.18
   1 -12 -17  427.19   12.60
   1 -12 -17  393.06   14.43
   1 -12 -16  233.69    9.40
   1 -12 -16  250.05    9.85
   1 -12 -16  248.87    9.28
   1 -12 -16  246.26   10.51
   1 -12 -15   15.23    2.58
   1 -12 -15   19.65    3.08
   1 -12 -15   24.29    3.65
   1 -12 -14    3.66    1.61
   1 -12 -14    3.69    1.39
   1 -12 -14    4.43    1.67
   1 -12 -14    5.72    1.49
  -1  12  14    9.23    4.03
  -1  12  13   20.28    6.19
  -1  12  12   47.15    9.79
   1 -12 -12   42.88   10.30
  -1  12  12   49.32    9.84
   1 -12 -11   20.28    6.91
  -1  12  11   24.55    7.18
  -1  12  11   22.04    6.86
  -1  12  11   26.00    6.84
   1 -12 -10    4.57    3.04
   1 -12 -10    4.85    3.08
  -1  12  10    8.90    3.98
  -1  12  10    9.78    4.66
  -1  12  10    4.99    3.33
   1 -12  -9  189.46   18.03
   1 -12  -9  247.24   21.09
  -1  12   9  273.06   20.09
  -1  12   9  229.84   22.14
  -1  12   9  262.69   20.46
   1 -12  -8  117.12   13.67
  -1  12   8  187.04   15.57
  -1  12   8  162.47   17.43
  -1  12   8  133.83   14.11
  -1  12   7  836.61   31.37
   1 -12  -7  632.56   30.44
  -1  12   7  706.67   34.30
  -1  12   7  782.34   33.15
  -1  12   6  160.12   13.08
  -1  12   6  154.36   14.81
  -1  12   5 1060.41   32.26
   1 -12  -5  890.33   33.50
  -1  12   5 1073.33   35.33
  -1  12   5  958.60   34.40
  -1  12   4  183.11   12.88
   1 -12  -4  196.76   15.19
  -1  12   4  166.30   13.35
   1 -12  -4  149.81   10.82
  -1  12   4  158.46   12.85
  -1  12   3  158.27   11.59
  -1  12   3  149.45   11.55
   1 -12  -3  137.92   10.09
  -1  12   3  160.17   12.70
  -1  12   2   22.58    4.35
  -1  12   2   21.56    4.01
  -1  12   2   26.35    4.91
   1 -12  -2   24.98    4.20
   1 -12  -1    4.44    1.82
  -1  12   1    2.51    1.54
  -1  12   1    3.16    1.52
   1 -12   0  110.48    8.57
  -1  12   0  118.09   10.06
  -1  12   0  112.54    8.24
  -1  12  -1  166.12    9.54
  -1  12  -1  185.67   12.41
   1 -12   1  173.94   10.76
  -1  12  -1  100.59    7.53
  -1  12  -1  117.90   10.65
  -1  12  -2   64.50    7.32
  -1  12  -2   60.38    5.60
   1 -12   2   61.11    6.44
  -1  12  -2   47.92    5.55
  -1  12  -2   56.22    7.55
   1 -12   3   89.09    6.89
  -1  12  -3   85.74    8.52
   1 -12   3   80.35    7.57
  -1  12  -3  106.47    8.87
   1 -12   4   96.46    8.54
   1 -12   4   98.10    7.08
  -1  12  -4  101.63    9.33
  -1  12  -4   78.69    9.42
  -1  12  -4   76.37    8.07
   1 -12   5   43.20    5.93
  -1  12  -5   69.79    9.20
  -1  12  -5   57.89    7.52
   1 -12   6    4.81    2.17
  -1  12  -6    2.80    2.26
  -1  12  -6    1.23    2.16
  -1  12  -7    0.56    0.95
   1 -12   7    2.79    1.67
  -1  12  -7    0.71    1.18
   1 -12   8   70.89    8.52
  -1  12  -8  107.94   12.85
  -1  12  -8  103.67   12.57
  -1  12  -9  155.80   16.28
  -1  12  -9  150.55   16.13
  -1  12 -10  226.25   21.31
  -1  12 -10  224.88   20.81
  -1  12 -11   23.88    7.62
  -1  12 -11   28.47    7.79
  -1  12 -12  183.56   21.98
  -1  12 -12  209.53   22.19
   1 -12  13  234.35   20.26
  -1  12 -13  277.13   26.80
  -1  12 -13  255.42   27.71
  -1  12 -14  296.11   31.96
  -1  12 -14  321.34   30.52
  -1  12 -15   10.90    4.77
   1 -12  15   30.22    8.21
  -1  12 -15   14.23    6.92
   1 -12  16   38.45    9.72
  -1  12 -16   38.48   10.21
  -1  12 -16   41.34   10.07
   1 -12  17    1.23    0.55
  -1  12 -17    1.09    2.48
   1 -12  17    3.37    1.66
   1 -12  17    1.73    3.09
   1 -12  18   17.59    3.88
   1 -12  18   24.12    4.31
   1 -12  19   16.08    3.26
   1 -12  19   14.14    3.49
   1 -12  20  128.62    9.13
   1 -12  20  138.10    9.82
   1 -12  21   95.64    7.40
   1 -12  21   94.71    7.77
   1 -12  22   33.53    4.53
   1 -12  22   33.02    4.25
   1 -12  23   47.97    5.04
   1 -12  23   42.84    4.50
   1 -12  24  110.43    6.93
   1 -12  24  113.42    7.55
   1 -12  25    8.92    2.02
   1 -12  25    8.73    1.87
   1 -12  26   27.87    3.34
   1 -12  26   23.93    2.83
   1 -12  27    1.09    0.72
   1 -12  27    0.31    0.39
   1 -12  28    7.12    1.54
   1 -12  28    5.81    1.22
   1 -12  29   16.85    2.19
   1 -12  29   14.58    1.78
   1 -12  30   28.27    2.29
   1 -12  30   29.19    2.59
   1 -12  31   18.77    1.88
   1 -12  31   17.70    1.61
   1 -12  32   14.89    1.49
   1 -11 -28    4.94    0.79
   1 -11 -28    4.99    0.83
   1 -11 -27   29.49    2.16
   1 -11 -27   35.02    2.38
   1 -11 -26    0.45    0.36
   1 -11 -25   84.40    4.37
   1 -11 -24    1.87    0.74
   1 -11 -24    2.30    0.71
   1 -11 -23    1.12    0.60
   1 -11 -23    0.15    0.30
   1 -11 -23    0.42    0.29
   1 -11 -22    9.92    1.85
   1 -11 -22    7.89    1.41
   1 -11 -22   10.56    1.82
   1 -11 -21    1.58    0.79
   1 -11 -21    1.10    0.63
   1 -11 -21    1.26    0.57
   1 -11 -20    0.70    0.54
   1 -11 -20   -0.18    0.53
   1 -11 -20    1.10    0.65
   1 -11 -19   14.60    2.52
   1 -11 -19   16.02    2.29
   1 -11 -19   14.36    2.32
   1 -11 -18   18.79    3.01
   1 -11 -18   19.92    2.61
   1 -11 -18   19.65    2.75
   1 -11 -17    5.64    1.55
   1 -11 -17    5.24    1.47
   1 -11 -17    5.47    1.37
   1 -11 -17    8.23    2.34
   1 -11 -16  107.48    7.93
   1 -11 -16  115.51    6.70
   1 -11 -16  102.20    6.68
   1 -11 -15  219.61    9.34
   1 -11 -15  191.77    9.37
   1 -11 -15  187.72   11.10
  -1  11  14    1.51    1.07
   1 -11 -14    1.96    3.82
  -1  11  13    3.60    3.23
   1 -11 -13    6.78    5.13
  -1  11  12   36.28    8.03
  -1  11  12   49.70    9.58
  -1  11  12   53.90   10.12
   1 -11 -12   32.48    8.54
  -1  11  11  162.57   16.69
  -1  11  11  140.42   15.62
  -1  11  11  123.05   15.86
   1 -11 -11  116.82   14.75
   1 -11 -11  136.66   16.64
  -1  11  10    3.26    2.81
  -1  11  10   12.06    4.40
  -1  11  10   13.60    5.43
   1 -11 -10    1.23    1.22
   1 -11 -10    3.13    2.31
  -1  11   9   10.79    4.20
  -1  11   9   14.12    4.28
  -1  11   9   13.25    5.02
   1 -11  -9   12.09    4.62
   1 -11  -9    8.02    3.78
  -1  11   8    6.02    3.10
  -1  11   8   10.69    3.59
  -1  11   8   10.43    4.17
   1 -11  -8    5.10    2.85
   1 -11  -8    6.29    3.26
  -1  11   7  114.49   11.10
   1 -11  -7  115.39   10.58
  -1  11   7  105.18   12.71
  -1  11   7  127.62   12.73
   1 -11  -7  119.67   12.48
   1 -11  -7  102.55   11.54
  -1  11   6  549.98   23.03
   1 -11  -6  488.06   19.97
  -1  11   6  519.06   24.34
  -1  11   6  471.22   24.88
  -1  11   5   62.64    7.41
   1 -11  -5   57.67    6.43
  -1  11   5   56.56    7.70
  -1  11   5   54.86    7.69
   1 -11  -5   60.76    8.21
  -1  11   4   51.99    6.45
   1 -11  -4   54.15    5.71
  -1  11   4   44.67    6.43
   1 -11  -4   44.80    5.55
  -1  11   4   47.51    6.71
   1 -11  -4   54.79    7.45
   1 -11  -3  110.93    7.53
  -1  11   3  107.80    9.08
   1 -11  -3   91.71    7.75
  -1  11   3  102.05    9.50
  -1  11   3   97.54    8.90
  -1  11   2   81.13    7.48
  -1  11   2   92.16    8.71
   1 -11  -2   91.01    7.50
  -1  11   2   78.02    7.49
  -1  11   1  136.53    9.02
   1 -11  -1  124.54    8.65
  -1  11   1  141.63   10.60
  -1  11   0  113.77    9.71
  -1  11   0   99.94    6.81
   1 -11   0   85.75    7.15
  -1  11   0   94.88    8.44
  -1  11   0   87.44    6.78
  -1  11  -1  425.36   18.83
   1 -11   1  428.72   15.91
  -1  11  -1  462.26   18.37
  -1  11  -1  416.47   14.00
  -1  11  -2   53.06    4.91
  -1  11  -2   52.24    6.23
   1 -11   2   50.33    5.57
  -1  11  -3   33.54    4.91
  -1  11  -3   40.95    6.38
   1 -11   3   55.04    4.92
   1 -11   3   54.15    5.86
  -1  11  -3   60.69    6.70
  -1  11  -4    1.70    1.45
  -1  11  -4    2.06    1.38
   1 -11   4    2.10    0.92
   1 -11   4    2.65    1.47
  -1  11  -5   24.98    4.93
  -1  11  -5   28.00    5.62
   1 -11   5   22.14    3.26
   1 -11   5   19.06    3.74
  -1  11  -6  400.81   21.49
  -1  11  -6  371.79   20.22
   1 -11   6  321.67   15.81
   1 -11   6  328.71   12.91
  -1  11  -7  131.81   12.93
  -1  11  -7  141.96   13.39
   1 -11   7  128.06   10.39
   1 -11   7  128.58    8.38
  -1  11  -8   47.65    8.46
  -1  11  -8   47.64    8.48
   1 -11   8   43.26    6.51
   1 -11   8   45.91    5.32
  -1  11  -9  596.87   30.84
  -1  11  -9  582.37   31.65
   1 -11   9  558.99   19.52
   1 -11   9  512.81   23.01
  -1  11 -10  289.29   22.52
  -1  11 -10  252.15   22.40
   1 -11  10  524.23   20.01
   1 -11  10  520.74   24.58
  -1  11 -11  552.15   32.85
  -1  11 -11  522.00   34.46
   1 -11  11  600.93   28.21
  -1  11 -12   35.20    9.67
  -1  11 -12   34.11    8.75
   1 -11  12   11.78    4.35
  -1  11 -13    2.65    3.09
   1 -11  13    3.61    2.76
  -1  11 -13   -0.07    2.21
  -1  11 -14  139.48   19.74
  -1  11 -14  125.00   18.84
  -1  11 -15   41.62   10.39
  -1  11 -15   45.02   10.98
   1 -11  15   18.44    6.40
  -1  11 -16   25.53    7.99
   1 -11  16   20.55    6.93
  -1  11 -16   28.35    8.07
  -1  11 -17   24.36    7.37
   1 -11  17   28.02    8.45
  -1  11 -17   30.66    7.97
   1 -11  18    1.33    2.17
   1 -11  18    4.43    1.97
  -1  11 -18    4.63    1.34
   1 -11  18    3.98    1.94
   1 -11  19   10.01    2.94
   1 -11  19    9.44    2.52
   1 -11  20    0.85    1.08
   1 -11  20    0.56    0.62
   1 -11  21   46.80    5.31
   1 -11  21   52.89    5.87
   1 -11  22   -0.05    0.91
   1 -11  22   -0.06    0.69
   1 -11  23  147.69    8.77
   1 -11  23  140.93    8.17
   1 -11  24   40.49    4.22
   1 -11  24   40.22    4.49
   1 -11  25   19.27    2.92
   1 -11  25   16.22    2.54
   1 -11  26   22.63    2.81
   1 -11  26   25.76    3.26
   1 -11  27    4.78    1.20
   1 -11  27    5.92    1.38
   1 -11  28   19.25    2.21
   1 -11  28   22.89    2.72
   1 -11  29   67.61    3.89
   1 -11  29   75.60    4.67
   1 -11  30    3.48    0.81
   1 -11  30    3.50    0.97
  -1  11 -31    1.46    0.55
   1 -11  31    5.58    1.16
   1 -11  32    2.97    0.68
   1 -10 -29    2.29    0.53
   1 -10 -29    1.98    0.50
   1 -10 -28    5.23    0.91
   1 -10 -28    3.42    0.69
   1 -10 -27    6.19    1.09
   1 -10 -27    5.74    1.01
   1 -10 -26   21.27    2.22
  -1  10  25    7.14    1.31
   1 -10 -25    8.16    1.45
   1 -10 -24    3.82    1.11
  -1  10  24    1.53    0.63
   1 -10 -24    4.84    1.19
   1 -10 -24    3.18    1.15
   1 -10 -23   15.71    1.96
   1 -10 -23   15.72    2.16
   1 -10 -23   13.54    2.04
   1 -10 -22    8.83    1.48
   1 -10 -22   10.82    1.86
   1 -10 -22   14.08    2.16
   1 -10 -21   28.34    2.86
   1 -10 -21   36.55    3.49
   1 -10 -21   37.79    3.71
   1 -10 -20    2.33    0.81
   1 -10 -20    2.49    1.10
   1 -10 -19  186.47    7.75
   1 -10 -19  191.10    8.28
   1 -10 -19  173.28    8.24
   1 -10 -18   75.39    5.34
   1 -10 -18   66.42    5.34
   1 -10 -17   15.18    2.37
   1 -10 -17   13.14    2.69
   1 -10 -17   12.92    2.48
   1 -10 -16   42.21    4.26
   1 -10 -16   38.85    4.60
   1 -10 -16   48.11    4.22
   1 -10 -15    2.16    2.89
  -1  10  15    3.76    3.59
   1 -10 -14    2.05    3.40
  -1  10  14    3.08    2.19
   1 -10 -13   17.09    6.38
  -1  10  13   17.08    5.55
   1 -10 -12    1.97    2.22
  -1  10  12    2.30    2.86
  -1  10  12    3.53    2.78
  -1  10  12    3.66    2.68
   1 -10 -11   41.21    8.89
   1 -10 -11   35.46    7.74
  -1  10  11   60.67   10.11
  -1  10  11   52.12   10.19
  -1  10  11   60.29   10.13
   1 -10 -10  138.98   14.63
   1 -10 -10  176.76   17.18
  -1  10  10  237.18   18.59
  -1  10  10  236.81   22.32
  -1  10  10  162.37   15.31
   1 -10  -9  271.55   20.15
   1 -10  -9  234.95   18.25
  -1  10   9  248.44   17.95
  -1  10   9  228.26   20.90
   1 -10  -8   75.02   10.06
   1 -10  -8   72.15    9.61
  -1  10   8   59.51    8.23
  -1  10   8   51.02    9.30
  -1  10   8   89.64   10.70
  -1  10   7   55.95    7.44
   1 -10  -7   63.82    8.68
   1 -10  -7   53.19    7.91
  -1  10   7   47.58    7.48
  -1  10   7   45.22    7.93
  -1  10   6    7.85    2.76
   1 -10  -6    3.69    2.19
   1 -10  -6    4.88    2.36
  -1  10   6    6.46    2.86
  -1  10   6    7.56    3.14
   1 -10  -5   22.02    3.82
  -1  10   5   20.63    4.00
   1 -10  -5   15.07    3.80
  -1  10   5   24.86    4.86
  -1  10   5   21.14    4.59
   1 -10  -4  348.50   14.09
  -1  10   4  350.10   15.95
   1 -10  -4  308.96   16.58
  -1  10   4  367.90   17.75
   1 -10  -4  323.84   14.19
  -1  10   4  332.89   16.66
   1 -10  -3    4.74    1.66
  -1  10   3    5.83    2.23
   1 -10  -3    8.23    2.79
  -1  10   3    5.60    2.24
   1 -10  -3    5.58    1.98
  -1  10   3    4.15    1.93
   1 -10  -2  128.53   10.18
  -1  10   2  115.13    8.59
   1 -10  -2  114.14    6.78
   1 -10  -2   96.17    7.38
  -1  10   2  114.08    8.33
  -1  10   2  109.46    9.02
  -1  10   2  110.53    6.24
   1 -10  -1  389.48   11.48
   1 -10  -1  369.02   14.02
  -1  10   1  377.27   14.02
  -1  10   1  389.91   16.35
   1 -10   0   40.44    3.49
  -1  10   0   43.13    5.47
   1 -10   0   37.24    4.49
  -1  10   0   46.13    4.57
  -1  10   0   37.24    3.95
  -1  10   0   43.78    5.75
   1 -10   1   14.51    2.03
  -1  10  -1   12.01    2.30
   1 -10   1   12.46    2.66
  -1  10  -1   13.11    2.95
  -1  10  -1   30.69    3.85
  -1  10  -1   32.77    5.41
   1 -10   2  191.22    7.26
  -1  10  -2  199.08   11.25
  -1  10  -2  180.54    8.29
   1 -10   2  197.53    8.85
   1 -10   2  196.15   10.39
  -1  10  -2  171.67    9.73
  -1  10  -2  192.71   12.20
   1 -10   3   76.50    4.73
   1 -10   3   69.97    6.41
   1 -10   3   75.98    5.45
  -1  10  -3  112.30    8.63
  -1  10  -3  128.29   10.99
   1 -10   4  234.88    9.65
   1 -10   4  234.17   11.99
  -1  10  -4  203.07   12.58
  -1  10  -4  210.41   13.55
   1 -10   5   80.75    5.83
   1 -10   5   77.31    7.20
  -1  10  -5   91.48    9.15
  -1  10  -5  100.84    9.94
   1 -10   6   14.05    2.57
   1 -10   6   12.71    3.15
  -1  10  -6   30.37    5.67
  -1  10  -6   31.82    5.78
   1 -10   6   43.02    4.97
   1 -10   7  115.64    7.68
   1 -10   7  108.10    9.18
  -1  10  -7   82.17   10.15
  -1  10  -7   84.22   10.10
   1 -10   8  438.51   19.43
   1 -10   8  430.03   15.67
  -1  10  -8  357.86   22.88
  -1  10  -8  380.08   22.16
   1 -10   9  270.45   16.30
   1 -10   9  280.85   13.35
  -1  10  -9  235.62   18.52
  -1  10  -9  213.92   19.02
   1 -10  10  239.48   13.32
   1 -10  10  237.27   16.49
  -1  10 -10  377.85   24.91
  -1  10 -10  364.92   26.98
   1 -10  11   97.27   11.26
   1 -10  11   92.40    8.86
  -1  10 -11   32.81    7.73
  -1  10 -11   29.76    8.42
  -1  10 -12   27.29    8.39
   1 -10  12   68.94   10.03
   1 -10  12   67.93    8.16
  -1  10 -12   24.67    7.16
  -1  10 -13    1.75    2.07
   1 -10  13    6.52    3.45
   1 -10  13    5.97    2.64
  -1  10 -13    5.00    4.14
   1 -10  14  100.51   13.64
   1 -10  14  103.28   11.71
  -1  10 -14  121.80   17.60
  -1  10 -14   94.81   15.01
  -1  10 -15    1.06    1.95
   1 -10  15    6.78    4.17
  -1  10 -15   -0.99    2.70
  -1  10 -16    1.78    1.84
   1 -10  16    0.17    2.03
  -1  10 -16    2.87    1.07
  -1  10 -17  245.34   22.16
  -1  10 -17  257.27   21.78
  -1  10 -18   26.02    7.07
  -1  10 -18   26.65    6.63
   1 -10  18   41.03    9.64
   1 -10  19    6.85    2.14
   1 -10  19    7.08    2.55
   1 -10  19    3.95    1.40
   1 -10  20  129.56    8.85
   1 -10  20  150.03    9.25
   1 -10  20  152.54    9.64
   1 -10  21  157.81    9.40
   1 -10  21  155.41    9.12
   1 -10  21  163.74    9.69
   1 -10  22  268.58   11.90
   1 -10  22  290.35   12.45
   1 -10  22  264.61   11.46
   1 -10  23   36.22    4.32
   1 -10  23   36.48    4.33
   1 -10  23   33.71    3.98
   1 -10  24    1.20    0.90
   1 -10  24    1.07    0.73
   1 -10  25    0.67    0.77
   1 -10  25   -0.10    0.52
   1 -10  26    3.56    1.19
   1 -10  26    3.89    1.33
   1 -10  27    5.90    1.42
   1 -10  27    5.45    1.33
   1 -10  28    3.47    1.06
   1 -10  28    4.40    1.32
   1 -10  29   58.89    4.19
   1 -10  29   51.07    3.52
   1 -10  30    0.55    0.32
   1 -10  30    0.56    0.44
   1 -10  31   89.93    4.37
  -1  10 -32    0.57    0.37
   1 -10  32    0.15    0.19
   1  -9 -30   28.03    1.73
   1  -9 -29    1.96    0.60
   1  -9 -29    1.25    0.45
   1  -9 -28   90.98    3.90
  -1   9  28  100.34    3.90
   1  -9 -27    2.03    0.70
  -1   9  27    0.44    0.29
   1  -9 -26   23.94    2.42
  -1   9  26   34.69    2.77
   1  -9 -25   13.04    1.88
  -1   9  25   13.28    1.83
   1  -9 -24    0.22    0.34
   1  -9 -24    0.47    0.51
  -1   9  24    1.15    0.86
   1  -9 -24    0.66    0.59
   1  -9 -23   40.62    3.56
   1  -9 -23   44.15    3.82
   1  -9 -22    9.88    1.89
   1  -9 -22   10.56    1.83
   1  -9 -22    8.38    1.48
   1  -9 -21   47.58    4.20
   1  -9 -21   52.99    4.26
   1  -9 -21   48.35    3.70
   1  -9 -20    2.55    1.13
   1  -9 -20    2.73    0.97
   1  -9 -20    3.96    1.08
   1  -9 -19   66.79    4.88
   1  -9 -19   55.29    4.58
   1  -9 -18    2.37    0.98
   1  -9 -18    2.00    0.91
   1  -9 -17   83.54    5.60
   1  -9 -17   77.96    5.70
   1  -9 -16    9.61    4.45
  -1   9  16   12.81    4.82
   1  -9 -16    9.29    1.96
   1  -9 -15    0.13    2.42
  -1   9  15    2.65    2.11
   1  -9 -14    5.04    4.53
  -1   9  14    0.34    1.42
   1  -9 -13  136.24   17.46
  -1   9  13  167.20   17.15
  -1   9  13  167.34   16.86
   1  -9 -12    1.64    1.62
  -1   9  12    2.77    2.48
  -1   9  12    5.37    3.64
   1  -9 -11    8.25    3.84
   1  -9 -11    6.36    2.87
  -1   9  11    3.23    1.96
  -1   9  11    7.00    3.01
  -1   9  11    3.79    2.87
   1  -9 -10  244.48   18.30
   1  -9 -10  293.68   21.52
  -1   9  10  236.99   18.07
  -1   9  10  281.34   19.64
  -1   9  10  231.70   21.52
   1  -9  -9  111.92   11.81
   1  -9  -9  129.76   13.26
  -1   9   9  111.95   11.55
  -1   9   9  122.43   12.38
  -1   9   9   94.96   13.00
   1  -9  -8  346.82   20.48
   1  -9  -8  299.47   18.43
  -1   9   8  277.35   17.10
  -1   9   8  390.83   21.31
  -1   9   8  238.75   19.28
  -1   9   7   67.37    7.93
   1  -9  -7   41.07    6.61
   1  -9  -7   46.23    7.09
  -1   9   7   66.26    9.40
  -1   9   7   74.15    9.02
  -1   9   6    1.75    1.46
   1  -9  -6    1.29    1.39
   1  -9  -6    1.19    1.42
  -1   9   6    3.16    1.92
  -1   9   6    1.72    1.69
  -1   9   5    4.98    2.02
   1  -9  -5    9.39    4.26
   1  -9  -5    2.69    1.74
  -1   9   5    4.40    2.19
  -1   9   5    6.63    2.34
  -1   9   4   19.44    3.53
   1  -9  -4   21.87    3.44
   1  -9  -4   10.86    2.91
  -1   9   4   22.04    4.12
   1  -9  -4   19.07    3.13
  -1   9   4   19.34    3.84
   1  -9  -3  110.19    8.86
   1  -9  -3  144.73    8.06
  -1   9   3  144.63    9.30
  -1   9   3   97.70    5.23
  -1   9   3  142.86    9.38
  -1   9   3  157.35   10.41
   1  -9  -3  134.71    8.32
   1  -9  -2  114.31    8.77
   1  -9  -2   89.30    5.86
  -1   9   2   87.68    7.02
  -1   9   2  103.40    5.59
  -1   9   2   84.09    6.65
   1  -9  -2   77.66    6.17
  -1   9   2   84.49    7.41
   1  -9  -1  162.18    7.13
  -1   9   1  192.95    8.00
  -1   9   1  214.28   11.49
  -1   9   1  148.09    9.53
  -1   9   1  155.60    8.35
   1  -9  -1  140.31    8.20
   1  -9   0   10.91    1.73
  -1   9   0    4.30    1.79
  -1   9   0    4.46    1.33
  -1   9   0   13.95    2.37
   1  -9   0   11.47    2.39
  -1   9   0   11.88    2.67
   1  -9   1   26.86    2.54
  -1   9  -1   24.39    3.98
  -1   9  -1   23.36    3.18
  -1   9  -1   24.18    2.82
  -1   9  -1   23.74    3.53
   1  -9   1   24.27    3.35
   1  -9   2    6.77    1.34
  -1   9  -2    3.66    1.47
  -1   9  -2    4.13    1.51
   1  -9   2    6.45    1.88
   1  -9   2    6.64    1.54
  -1   9  -3    9.56    2.52
   1  -9   3   16.47    2.07
  -1   9  -3   10.09    2.46
   1  -9   3   14.84    2.20
   1  -9   3   15.40    2.85
  -1   9  -4    1.45    0.98
   1  -9   4    4.60    1.20
  -1   9  -4    1.28    1.12
   1  -9   4    2.77    1.28
   1  -9   4    2.08    1.07
   1  -9   4    2.04    0.81
   1  -9   5   15.55    3.01
   1  -9   5   13.66    2.19
   1  -9   5    8.31    2.01
  -1   9  -5    8.22    2.68
  -1   9  -5    8.45    2.71
  -1   9  -6  531.24   23.67
  -1   9  -6  546.90   22.89
   1  -9   6  550.48   18.98
   1  -9   6  551.21   15.12
  -1   9  -7   18.38    4.99
  -1   9  -7   19.09    4.70
   1  -9   7    9.23    2.29
  -1   9  -7   18.94    7.15
   1  -9   7   25.60    3.48
   1  -9   7   20.65    4.03
  -1   9  -8   70.93   10.25
   1  -9   8   83.80    6.35
  -1   9  -8   72.89    9.35
   1  -9   8   38.32    5.85
   1  -9   8   38.51    4.56
   1  -9   9   41.94    6.35
   1  -9   9   38.34    4.85
  -1   9  -9    8.84    3.79
  -1   9  -9   11.78    3.85
  -1   9 -10  118.69   13.20
  -1   9 -10  102.45   14.14
   1  -9  10  140.40    9.94
   1  -9  10  148.09   12.58
  -1   9 -11   97.83   14.98
  -1   9 -11  108.00   13.46
   1  -9  11  124.10   10.30
   1  -9  11  122.98   12.31
  -1   9 -12  178.57   18.15
  -1   9 -12  177.89   20.91
   1  -9  12  286.43   16.92
   1  -9  12  277.70   19.73
   1  -9  13   20.61    5.90
   1  -9  13   18.93    4.81
  -1   9 -13   15.60    6.31
  -1   9 -13   15.52    6.00
  -1   9 -14   31.25    8.47
  -1   9 -14   25.80    7.46
   1  -9  14   55.17    8.71
   1  -9  14   50.51    9.70
  -1   9 -15   57.15   10.38
  -1   9 -15   58.50   10.32
   1  -9  15   41.56    9.28
   1  -9  15   45.80    8.50
  -1   9 -16   39.99    8.58
  -1   9 -16   36.70    8.08
   1  -9  16   55.70   11.29
   1  -9  16   62.90   10.64
  -1   9 -17   74.60   11.68
  -1   9 -17   79.27   11.63
   1  -9  17   19.63    6.01
   1  -9  17   23.74    7.63
  -1   9 -18  131.92   14.48
  -1   9 -18  126.70   15.19
   1  -9  18   94.11   13.55
   1  -9  19    6.11    3.10
  -1   9 -19   14.61    5.18
   1  -9  19    9.04    2.47
   1  -9  20  350.09   13.90
   1  -9  20  349.89   13.55
   1  -9  20  342.17   13.93
   1  -9  21  323.18   13.13
   1  -9  21  300.40   12.27
   1  -9  21  339.00   13.40
   1  -9  22  119.28    7.85
   1  -9  22  106.86    7.11
   1  -9  22  110.13    7.56
   1  -9  23  248.96   11.00
   1  -9  23  236.96   10.83
   1  -9  23  232.14   10.25
   1  -9  24   79.88    6.06
   1  -9  24   74.62    5.64
   1  -9  24   87.78    6.35
   1  -9  25   14.95    2.60
   1  -9  25   14.64    2.42
   1  -9  25   15.97    2.63
   1  -9  26   27.12    3.31
   1  -9  26   24.78    2.94
   1  -9  27   16.28    2.45
   1  -9  27   13.27    2.01
   1  -9  28    1.02    0.65
   1  -9  28    1.68    0.85
   1  -9  29    1.50    0.81
   1  -9  29    0.65    0.62
   1  -9  30    2.72    0.85
   1  -9  30    2.71    0.83
   1  -9  31    3.58    0.93
   1  -9  32   11.89    1.45
   1  -9  33    0.00    0.22
   1  -8 -30    0.88    0.34
   1  -8 -30    1.80    0.52
   1  -8 -29   23.82    1.88
   1  -8 -29   29.86    2.12
  -1   8  29   30.44    2.07
   1  -8 -28    9.26    1.29
   1  -8 -28   12.34    1.52
  -1   8  28    8.90    1.28
   1  -8 -27    8.19    1.34
  -1   8  27    9.13    1.37
   1  -8 -26   13.64    1.89
  -1   8  26   10.28    1.59
   1  -8 -25    0.59    0.60
  -1   8  25    0.59    0.61
   1  -8 -24    5.55    1.28
   1  -8 -24    4.19    1.15
  -1   8  24    4.86    1.22
   1  -8 -24    5.94    1.38
   1  -8 -23    7.25    1.59
   1  -8 -23    8.26    1.73
  -1   8  22    5.44    1.36
   1  -8 -22    6.70    1.53
   1  -8 -22    6.13    1.55
  -1   8  21   13.34    2.07
   1  -8 -21   10.91    1.93
   1  -8 -21   13.65    2.27
   1  -8 -20   66.67    5.02
   1  -8 -20   54.21    4.40
  -1   8  20   57.78    4.29
   1  -8 -19  157.13    7.91
   1  -8 -19  166.05    7.76
  -1   8  19  165.55    7.33
   1  -8 -18   21.77    2.87
   1  -8 -18   21.10    2.99
   1  -8 -17  181.12    8.61
   1  -8 -17  192.84    8.48
   1  -8 -17  158.52   17.68
  -1   8  17  184.78   17.79
   1  -8 -16   -0.94    1.41
   1  -8 -16   -0.76    2.18
  -1   8  16   -0.82    1.57
   1  -8 -15    2.12    2.59
   1  -8 -15    1.00    1.42
  -1   8  15    2.12    2.09
   1  -8 -14    2.35    3.53
   1  -8 -14    0.93    1.06
  -1   8  14    3.38    2.56
  -1   8  13    4.78    2.75
   1  -8 -13    3.21    3.06
   1  -8 -13    4.12    3.18
  -1   8  13    0.87    1.69
  -1   8  12   20.14    5.57
   1  -8 -12   12.22    4.64
   1  -8 -12   11.85    4.20
   1  -8 -12   12.89    5.17
  -1   8  12   12.47    4.70
   1  -8 -11  111.02   14.08
   1  -8 -11  105.96   11.93
   1  -8 -11  118.31   14.00
  -1   8  11  129.35   13.59
  -1   8  11   55.21    8.95
  -1   8  11   55.23    9.53
   1  -8 -10   53.59    9.41
   1  -8 -10   57.76    9.08
   1  -8 -10   49.98    7.85
  -1   8  10   70.06    9.60
  -1   8  10   96.75   11.55
  -1   8  10  110.66   14.38
   1  -8  -9  323.02   18.78
   1  -8  -9  357.35   21.23
  -1   8   9  400.21   21.85
  -1   8   9  432.13   22.36
  -1   8   9  389.74   25.74
   1  -8  -8    2.41    1.92
   1  -8  -8    0.92    0.75
  -1   8   8    4.29    2.88
  -1   8   8    6.43    2.65
  -1   8   8    7.91    3.43
  -1   8   7   18.93    4.17
   1  -8  -7   11.94    3.30
   1  -8  -7   12.08    3.47
  -1   8   7   18.38    4.72
  -1   8   7   18.32    4.55
  -1   8   6   78.80    7.73
   1  -8  -6  107.92    9.33
   1  -8  -6  116.00    9.95
  -1   8   6   64.43    8.29
  -1   8   6   68.29    7.80
  -1   8   5  432.12   16.80
   1  -8  -5  485.22   18.89
   1  -8  -5  453.36   18.22
  -1   8   5  433.51   18.33
  -1   8   4  131.19    8.82
   1  -8  -4  182.11   10.93
   1  -8  -4  172.46   10.82
   1  -8  -4   95.04    6.99
  -1   8   4  113.42    8.87
  -1   8   4  121.72    9.21
   1  -8  -3  178.14   10.44
   1  -8  -3  211.96    9.41
  -1   8   3  215.99   10.67
  -1   8   3  221.72   11.54
  -1   8   3  205.63   10.66
   1  -8  -3  202.80    9.76
   1  -8  -2   67.14    6.25
  -1   8   2   58.69    3.95
   1  -8  -2   83.48    5.41
  -1   8   2   88.32    7.07
  -1   8   2   91.46    6.47
   1  -8  -2   78.67    5.91
   1  -8  -1   11.66    2.57
  -1   8   1   10.16    2.32
  -1   8   1   10.30    1.70
   1  -8  -1    7.86    1.54
   1  -8  -1    7.10    1.72
  -1   8   1    7.17    1.67
  -1   8   1    7.33    2.05
  -1   8   0    1.44    0.75
  -1   8   0    0.94    0.66
   1  -8   0    3.08    0.86
  -1   8   0    3.19    1.09
  -1   8   0    3.10    1.39
   1  -8   0    3.58    1.29
  -1   8  -1    9.57    2.55
  -1   8  -1    9.84    1.98
   1  -8   1    4.14    1.03
  -1   8  -1    4.02    0.74
  -1   8  -1    6.91    1.41
   1  -8   1    4.01    1.39
  -1   8  -1    3.69    1.50
   1  -8   1    3.81    1.10
  -1   8  -2  158.01    9.79
  -1   8  -2  154.81    8.59
  -1   8  -2  165.91    4.61
   1  -8   2  158.68    6.03
   1  -8   2  155.52    6.56
   1  -8   2  155.49    8.31
  -1   8  -3  360.45   14.54
  -1   8  -3  359.64   15.22
   1  -8   3  390.43   12.74
   1  -8   3  311.07    8.70
  -1   8  -3  275.12    7.52
   1  -8   3  296.84    9.09
   1  -8   3  277.77   11.31
  -1   8  -3  250.15   16.93
  -1   8  -4  428.46   17.59
   1  -8   4  486.04   13.94
  -1   8  -4  421.30   17.10
   1  -8   4  371.84   10.14
   1  -8   4  353.30   10.31
   1  -8   4  350.95   13.05
  -1   8  -4  308.58   21.08
   1  -8   5    4.21    1.54
  -1   8  -5    2.47    1.94
   1  -8   5    3.57    1.22
   1  -8   5    5.76    1.79
  -1   8  -5    7.41    2.60
  -1   8  -5    7.46    2.51
  -1   8  -6  345.04   18.93
   1  -8   6  345.56   11.50
  -1   8  -6  353.09   17.44
  -1   8  -6  349.48   28.34
   1  -8   6  379.83   15.17
   1  -8   6  373.82   11.72
  -1   8  -7  170.70   14.45
   1  -8   7  166.50    8.25
  -1   8  -7  182.67   13.33
  -1   8  -7  157.62   17.13
   1  -8   7  160.31    8.33
   1  -8   7  171.15   11.09
  -1   8  -8  363.51   19.93
  -1   8  -8  361.43   22.97
   1  -8   8  301.66   11.55
   1  -8   8  285.66   12.12
  -1   8  -8  302.99   22.28
   1  -8   8  288.33   15.33
  -1   8  -9  149.25   13.45
  -1   8  -9  114.45   13.91
   1  -8   9  156.20    8.80
   1  -8   9  245.55   12.32
   1  -8   9  242.91   14.89
  -1   8  -9  193.42   17.16
  -1   8 -10  544.35   27.54
  -1   8 -10  524.90   32.30
   1  -8  10  528.82   19.76
   1  -8  10  550.76   24.09
  -1   8 -10  549.23   28.33
  -1   8 -11   69.68   10.71
  -1   8 -11   83.10   14.57
   1  -8  11   27.04    5.08
  -1   8 -11   43.75    7.93
   1  -8  11   28.51    6.19
  -1   8 -12  140.51   16.68
  -1   8 -12  141.57   15.91
   1  -8  12  142.45   14.07
   1  -8  12  135.84   11.88
  -1   8 -13  275.15   23.90
  -1   8 -13  232.85   20.95
   1  -8  13  276.48   18.46
  -1   8 -14   49.24    9.48
  -1   8 -14   51.80    9.70
   1  -8  14   71.84   10.18
  -1   8 -15    0.74    1.17
  -1   8 -15   -0.27    0.93
   1  -8  16    0.75    1.62
  -1   8 -16    7.19    3.77
  -1   8 -16    9.48    4.26
  -1   8 -17   97.78   12.57
  -1   8 -17   99.11   12.25
   1  -8  17   76.46   12.37
   1  -8  18    8.65    3.64
  -1   8 -18    3.10    2.68
  -1   8 -18    3.37    2.98
   1  -8  19   29.26    6.98
   1  -8  19   26.05    6.75
  -1   8 -19   22.54    6.15
   1  -8  20  272.46   11.93
   1  -8  20  269.28   11.54
   1  -8  21   19.96    3.24
   1  -8  21   18.42    2.95
   1  -8  22  119.71    7.66
   1  -8  22  117.35    7.29
   1  -8  23   60.64    5.33
   1  -8  23   51.14    4.75
   1  -8  23   62.02    5.37
   1  -8  24   15.81    2.70
   1  -8  24   14.65    2.55
   1  -8  24   13.82    2.36
   1  -8  25    0.78    0.71
   1  -8  25    1.16    0.66
   1  -8  25    0.56    0.49
   1  -8  26    4.63    1.44
   1  -8  26    5.16    1.47
   1  -8  26    6.40    1.74
   1  -8  27    6.68    1.68
   1  -8  27    5.37    1.42
   1  -8  27    5.81    1.38
   1  -8  28    7.33    1.96
   1  -8  28    5.40    1.81
   1  -8  29    0.02    0.32
   1  -8  29    0.32    0.36
   1  -8  30    8.60    1.32
   1  -8  30    9.99    1.59
   1  -8  31    1.35    0.51
   1  -8  31    1.41    0.57
   1  -8  32    7.29    1.13
   1  -8  33    1.68    0.47
  -1   8 -33    1.16    0.41
   1  -7 -31    1.76    0.45
   1  -7 -31    2.99    0.58
   1  -7 -30  141.20    4.35
  -1   7  30  136.89    4.26
   1  -7 -29    6.77    1.04
  -1   7  29    8.50    1.19
   1  -7 -28   93.23    4.40
  -1   7  28   86.52    4.20
   1  -7 -27    5.47    1.13
  -1   7  27    3.43    0.88
   1  -7 -26    2.96    0.93
  -1   7  26    2.01    0.73
   1  -7 -25   17.94    2.32
  -1   7  25   15.67    2.10
   1  -7 -24    3.34    1.14
   1  -7 -24    2.11    0.86
  -1   7  24    3.50    1.04
   1  -7 -23   15.44    2.23
   1  -7 -23   14.47    2.21
  -1   7  22    0.09    0.54
   1  -7 -22    0.51    0.64
   1  -7 -22    0.33    0.41
  -1   7  21   26.52    2.92
   1  -7 -21   30.60    3.31
   1  -7 -21   33.41    3.57
  -1   7  20   86.00    5.33
   1  -7 -20   88.57    5.63
   1  -7 -20   89.03    5.83
  -1   7  19   10.64    1.96
   1  -7 -19   16.75    2.70
   1  -7 -19   16.05    2.50
   1  -7 -18    8.33    1.90
   1  -7 -18    7.44    1.71
  -1   7  18    7.20    3.79
   1  -7 -17    3.13    2.78
   1  -7 -17    2.47    2.07
  -1   7  17    6.94    3.92
   1  -7 -16   11.05    4.54
   1  -7 -16    8.74    4.78
  -1   7  16    2.70    2.54
   1  -7 -15  130.55   17.42
   1  -7 -15  136.43   16.28
   1  -7 -14   13.73    5.14
   1  -7 -14   10.86    5.22
  -1   7  14    7.74    3.31
  -1   7  13   50.29    9.12
   1  -7 -13   43.90    9.42
   1  -7 -13   42.56    9.93
  -1   7  13   75.28   10.59
  -1   7  12   98.40   12.08
   1  -7 -12   79.02   11.88
   1  -7 -12   76.88   10.46
   1  -7 -12   75.77   12.14
  -1   7  12  104.82   12.63
   1  -7 -11  474.56   24.15
   1  -7 -11  550.98   30.51
   1  -7 -11  514.79   28.45
  -1   7  11  532.11   27.15
  -1   7  11  533.25   28.06
  -1   7  11  570.16   29.79
   1  -7 -10  159.69   14.84
   1  -7 -10  147.31   12.82
   1  -7 -10  166.31   15.70
  -1   7  10  190.59   15.71
  -1   7  10  194.11   16.01
  -1   7  10  178.40   17.20
   1  -7  -9  127.30   11.06
   1  -7  -9  146.83   13.12
   1  -7  -9  154.62   13.92
  -1   7   9  155.14   13.43
  -1   7   9  165.64   13.82
  -1   7   9  162.43   16.48
   1  -7  -8   16.91    4.44
   1  -7  -8   17.07    4.51
   1  -7  -8   15.08    3.80
  -1   7   8   18.97    4.91
  -1   7   8   19.57    4.42
  -1   7   8   16.24    5.20
   1  -7  -7  101.75    9.64
   1  -7  -7   91.88    8.56
   1  -7  -7  103.47    9.58
  -1   7   7   92.77    9.34
  -1   7   7   78.66    8.22
  -1   7   7   72.04    9.45
  -1   7   6    2.91    1.78
   1  -7  -6    2.34    1.62
   1  -7  -6    3.59    1.79
  -1   7   6    3.42    1.89
  -1   7   6    1.86    1.45
  -1   7   5  129.17    8.88
   1  -7  -5  150.13    9.95
   1  -7  -5  140.19    9.46
  -1   7   5  133.58    9.66
  -1   7   5  126.00   10.15
  -1   7   4    9.71    2.38
   1  -7  -4   20.60    3.44
   1  -7  -4   19.97    3.39
  -1   7   4   17.99    3.27
  -1   7   4    8.29    2.25
   1  -7  -4    7.75    1.87
   1  -7  -3   13.21    2.68
   1  -7  -3   13.70    2.68
  -1   7   3   12.30    1.56
  -1   7   3    3.71    1.42
   1  -7  -3    2.42    1.14
  -1   7   3    3.82    1.51
  -1   7   3    3.35    1.39
   1  -7  -2   16.56    2.83
  -1   7   2   15.34    1.81
  -1   7   2   15.78    2.77
   1  -7  -2   23.84    2.81
  -1   7   2   23.93    3.15
  -1   7   2   26.14    3.60
   1  -7  -2   22.08    3.00
  -1   7   1  735.19   18.26
  -1   7   1  690.18   12.78
   1  -7  -1  711.48   13.94
  -1   7   1  703.46   17.89
  -1   7   1  688.09   14.93
   1  -7  -1  667.55   15.67
  -1   7   0  105.31    6.97
  -1   7   0  102.42    5.45
   1  -7   0  110.51    4.99
  -1   7   0  116.60    7.09
   1  -7   0  113.57    6.46
  -1   7   0  115.46    5.59
  -1   7  -1    8.48    2.01
  -1   7  -1    7.82    1.66
   1  -7   1   11.27    1.49
   1  -7   1   11.91    1.74
   1  -7   1   11.23    2.08
  -1   7  -1    8.79    2.65
  -1   7  -2  601.28   17.74
  -1   7  -2  593.22   16.32
   1  -7   2  622.29   14.95
  -1   7  -2  517.96    8.20
   1  -7   2  512.59   10.29
   1  -7   2  491.04   13.87
   1  -7   2  492.46   10.66
  -1   7  -2  442.96   20.95
  -1   7  -3  326.27   13.65
   1  -7   3  362.34   11.06
  -1   7  -3  323.59   13.65
   1  -7   3  257.32    7.60
  -1   7  -3  254.11    7.06
   1  -7   3  244.20   10.00
   1  -7   3  236.72    7.53
  -1   7  -3  202.18   16.39
  -1   7  -4  176.80   10.48
   1  -7   4  158.86    7.20
  -1   7  -4  182.75   11.30
   1  -7   4  129.91    5.81
   1  -7   4  117.15    7.23
  -1   7  -4  123.79   14.64
   1  -7   4  118.39    5.63
   1  -7   5 1140.52   19.22
  -1   7  -5 1071.70   30.30
  -1   7  -5 1093.71   27.39
  -1   7  -5  916.53   44.81
   1  -7   5  969.97   21.87
   1  -7   5  930.24   16.57
   1  -7   6   11.59    2.75
  -1   7  -6   18.56    5.86
   1  -7   6   11.35    2.12
  -1   7  -6   13.62    4.18
   1  -7   6    7.24    1.78
  -1   7  -6   12.60    3.53
  -1   7  -7 1307.77   34.15
  -1   7  -7 1163.10   38.08
   1  -7   7 1259.63   21.83
   1  -7   7 1405.23   24.41
   1  -7   7 1506.94   31.56
  -1   7  -7 1281.72   44.07
   1  -7   8  250.75   10.42
  -1   7  -8  264.57   16.46
  -1   7  -8  258.59   19.58
  -1   7  -8  257.27   19.02
   1  -7   8  228.35   13.25
   1  -7   8  230.09   10.89
  -1   7  -9   24.91    6.31
   1  -7   9   34.28    4.14
  -1   7  -9   26.84    5.59
  -1   7  -9   18.20    5.01
   1  -7   9   22.52    4.47
   1  -7   9   24.35    4.02
  -1   7 -10   72.12    9.81
   1  -7  10   60.55    5.97
  -1   7 -10   63.87   11.55
  -1   7 -10   76.17   10.12
   1  -7  10   72.65    7.63
   1  -7  11   78.65    7.33
  -1   7 -11   69.87   10.90
  -1   7 -11   81.20   10.96
   1  -7  11  166.79   12.56
  -1   7 -11  168.92   14.81
  -1   7 -12  192.12   18.25
  -1   7 -12  165.84   16.66
  -1   7 -12  182.08   15.36
   1  -7  12  152.83   13.22
  -1   7 -13   74.29   10.90
  -1   7 -13   81.51   11.78
   1  -7  13   99.78   11.52
  -1   7 -13  107.66   12.04
  -1   7 -14  255.54   20.07
  -1   7 -14  238.54   19.37
   1  -7  15   30.90    7.50
  -1   7 -15   17.68    5.16
  -1   7 -15   18.08    5.26
  -1   7 -16   42.42    7.81
  -1   7 -16   43.99    8.00
   1  -7  16   52.04    9.53
   1  -7  17    1.15    1.77
  -1   7 -17    7.61    3.37
  -1   7 -17    8.49    3.61
   1  -7  18    3.91    2.65
  -1   7 -18    8.47    3.56
  -1   7 -18    7.87    2.97
   1  -7  19    2.77    1.50
  -1   7 -19    6.34    3.99
   1  -7  20    3.55    1.37
   1  -7  20    6.04    3.28
  -1   7 -20    4.71    2.33
   1  -7  20    3.08    1.32
   1  -7  21   19.12    3.12
   1  -7  21   16.99    2.85
   1  -7  22    3.28    1.29
   1  -7  22    2.40    1.17
   1  -7  23   78.65    6.04
   1  -7  23   73.34    5.64
   1  -7  24    3.74    1.43
   1  -7  24    3.62    1.40
   1  -7  25    2.19    1.12
   1  -7  25    2.17    1.13
   1  -7  25    2.31    1.39
   1  -7  26    4.16    1.39
   1  -7  26    5.37    1.59
   1  -7  26    5.47    1.53
   1  -7  27    6.71    1.56
   1  -7  27    6.23    1.45
   1  -7  27    6.42    1.56
   1  -7  28  184.28    7.92
   1  -7  28  172.20    7.15
   1  -7  28  198.80    8.18
   1  -7  29    0.90    0.71
   1  -7  29    0.43    0.45
   1  -7  30    0.51    0.45
   1  -7  30    0.13    0.27
   1  -7  31    0.56    0.38
   1  -7  31    0.75    0.42
   1  -7  32    4.13    0.85
   1  -7  33   -0.14    0.23
   1  -6 -31    0.31    0.30
   1  -6 -31    0.53    0.29
   1  -6 -30   16.06    1.40
   1  -6 -30   19.37    1.68
   1  -6 -29    1.46    0.47
   1  -6 -29    2.64    0.70
  -1   6  29    2.29    0.64
   1  -6 -28   19.98    2.12
  -1   6  28   14.68    1.79
   1  -6 -27    4.46    1.04
  -1   6  27    5.18    1.12
   1  -6 -26    3.70    1.03
  -1   6  26    0.74    0.53
   1  -6 -25   35.92    3.35
  -1   6  25   36.75    3.35
   1  -6 -24   24.20    2.75
   1  -6 -24   21.69    2.67
  -1   6  24   25.58    2.88
   1  -6 -23    1.43    0.73
   1  -6 -23    2.43    0.94
   1  -6 -22  160.05    7.73
   1  -6 -22  161.70    7.57
   1  -6 -21    4.97    1.45
   1  -6 -21    7.74    1.78
  -1   6  21    4.66    1.27
   1  -6 -20    6.65    1.83
   1  -6 -20    6.62    1.73
  -1   6  20    2.22    0.94
   1  -6 -19   61.12    4.84
  -1   6  19   66.31    4.68
   1  -6 -19   73.06    5.11
   1  -6 -18   12.61    5.14
   1  -6 -18    9.92    4.24
  -1   6  18   10.43    4.38
   1  -6 -17    0.98    1.46
   1  -6 -17    2.08    2.61
  -1   6  17    0.91    1.24
   1  -6 -16    4.26    3.14
   1  -6 -16    5.71    3.20
  -1   6  16    4.48    2.48
   1  -6 -15   53.43    9.84
   1  -6 -15   47.27   10.19
  -1   6  15   50.89    8.68
   1  -6 -14  160.66   18.74
   1  -6 -14  166.34   17.56
  -1   6  14  206.80   18.00
  -1   6  14  138.61   14.20
   1  -6 -13  103.67   15.42
   1  -6 -13  118.60   15.56
  -1   6  13  141.48   15.31
  -1   6  13  142.48   14.28
   1  -6 -12   40.92    7.33
   1  -6 -12   39.06    8.50
   1  -6 -12   47.65    9.69
  -1   6  12   61.82    9.76
   1  -6 -11   43.27    7.20
   1  -6 -11   42.64    8.22
   1  -6 -11   45.22    8.68
  -1   6  11   60.57    8.98
  -1   6  11   26.42    6.26
   1  -6 -10   39.21    7.17
   1  -6 -10   38.97    7.44
   1  -6 -10   33.75    5.84
  -1   6  10   50.24    8.02
  -1   6  10   46.07    7.57
  -1   6  10   59.25    9.38
   1  -6  -9    2.81    2.22
   1  -6  -9    6.90    4.43
  -1   6   9    0.90    1.66
  -1   6   9   -0.70    2.28
   1  -6  -8   37.11    6.38
   1  -6  -8   32.73    5.68
   1  -6  -8   30.57    4.90
  -1   6   8   27.11    5.12
  -1   6   8   36.51    6.06
  -1   6   8   18.10    5.06
   1  -6  -7  189.26   12.93
   1  -6  -7  178.77   12.07
   1  -6  -7  173.03   10.80
  -1   6   7  201.42   12.71
  -1   6   7  191.55   13.07
  -1   6   7  181.58   15.00
  -1   6   6   27.78    4.62
   1  -6  -6   39.56    5.31
   1  -6  -6   38.97    5.51
   1  -6  -6   37.41    4.89
  -1   6   6   23.49    4.35
  -1   6   6   25.83    5.31
  -1   6   5    2.27    1.45
   1  -6  -5    3.68    1.65
  -1   6   5    2.40    1.68
  -1   6   5    2.56    1.53
  -1   6   4    4.81    1.66
   1  -6  -4    9.66    2.31
  -1   6   4    4.43    1.79
  -1   6   4    5.45    1.87
   1  -6  -4    3.87    1.42
   1  -6  -3  460.75   14.20
   1  -6  -3  453.83   14.17
  -1   6   3  516.90   14.88
  -1   6   3  543.47   16.12
   1  -6  -3  509.35   13.85
  -1   6   3  502.17   15.28
   1  -6  -2  340.71   11.53
   1  -6  -2  344.92   11.85
  -1   6   2  383.34   12.19
   1  -6  -2  360.00   10.34
  -1   6   2  293.02    6.95
  -1   6   2  313.77   10.83
   1  -6  -2  354.23   10.95
  -1   6   2  378.67   12.62
  -1   6   2  375.91   11.52
   1  -6  -1   65.84    5.05
   1  -6  -1   84.36    4.48
  -1   6   1   55.32    3.32
  -1   6   1   62.53    4.84
  -1   6   1   85.51    4.81
  -1   6   1   92.39    5.94
   1  -6  -1   85.11    5.22
   1  -6   0  531.13   10.29
  -1   6   0  569.79   14.66
  -1   6   0  543.09   11.66
   1  -6   0  531.52   12.97
  -1   6   0  526.13   17.02
  -1   6   0  518.56   10.56
  -1   6   0  576.51   14.41
   1  -6   1  186.39    5.77
  -1   6  -1  205.80    9.13
  -1   6  -1  200.88    8.09
   1  -6   1  211.38    8.39
   1  -6   1  197.85    8.00
   1  -6   1  190.79    6.08
  -1   6  -2    3.08    1.33
  -1   6  -2    1.68    0.48
   1  -6   2    2.24    0.71
  -1   6  -2    5.00    1.64
  -1   6  -2    3.01    2.44
   1  -6   2    1.93    0.68
   1  -6   2    1.88    0.92
  -1   6  -3   21.25    1.99
   1  -6   3   21.46    2.10
   1  -6   3   20.73    2.39
  -1   6  -3   24.33    3.60
  -1   6  -3   28.94    3.97
   1  -6   3   15.27    2.34
   1  -6   3   17.58    1.85
  -1   6  -3   15.41    5.12
  -1   6  -4 2171.55   25.72
   1  -6   4 2201.89   23.43
  -1   6  -4 2501.43   42.00
  -1   6  -4 2544.80   37.25
   1  -6   4 2703.13   27.32
   1  -6   4 2063.66   21.50
   1  -6   4 2117.79   28.93
  -1   6  -4 2108.28   65.24
  -1   6  -5   11.40    3.45
  -1   6  -5   14.48    3.05
  -1   6  -5   10.61    3.93
   1  -6   5   17.60    2.88
   1  -6   5   15.33    2.06
  -1   6  -6  942.48   26.25
  -1   6  -6  838.39   30.14
   1  -6   6  846.24   16.71
  -1   6  -6  822.47   33.60
   1  -6   6  954.46   22.45
   1  -6   6  908.33   17.74
   1  -6   7   17.03    2.74
   1  -6   7   15.74    3.19
  -1   6  -7   11.81    4.17
   1  -6   7    2.82    1.10
  -1   6  -7    3.72    2.32
  -1   6  -7    6.37    2.30
   1  -6   8   17.22    2.85
  -1   6  -8   15.15    4.74
   1  -6   8   14.42    3.01
   1  -6   9  258.47   11.76
  -1   6  -9  253.56   21.77
   1  -6   9  286.56   14.30
  -1   6  -9  262.01   17.95
  -1   6 -10 1074.67   41.72
   1  -6  10  899.80   24.30
  -1   6 -10 1083.85   36.49
   1  -6  10  946.37   29.08
  -1   6 -11  202.87   17.38
   1  -6  11  221.70   15.48
  -1   6 -11  254.21   17.61
   1  -6  12    2.26    2.00
  -1   6 -12    2.88    2.09
   1  -6  12    2.82    2.02
  -1   6 -12    2.77    2.06
  -1   6 -12    1.90    1.34
   1  -6  13    4.61    2.97
  -1   6 -13    4.97    2.62
  -1   6 -13    5.72    3.50
   1  -6  13    1.99    2.09
   1  -6  14  400.45   26.90
  -1   6 -14  348.10   21.92
   1  -6  15   77.28   11.51
  -1   6 -15   93.55   11.42
   1  -6  16    0.56    1.31
  -1   6 -16    8.86    3.49
   1  -6  17   87.55   11.86
  -1   6 -17   85.95   10.83
  -1   6 -17   86.91   10.54
   1  -6  18   49.39    8.87
  -1   6 -18   72.43   10.17
  -1   6 -18   65.16    9.07
   1  -6  19    9.03    3.75
  -1   6 -19   15.63    4.73
   1  -6  20   24.76    6.24
  -1   6 -20   38.95    7.47
   1  -6  21   38.25    4.20
   1  -6  21   25.52    6.74
   1  -6  21   38.51    4.07
   1  -6  22   16.11    2.73
   1  -6  22   13.58    2.54
   1  -6  23    0.31    0.58
   1  -6  23    1.39    1.19
   1  -6  24   18.45    2.86
   1  -6  24   18.31    2.71
   1  -6  25   64.20    5.17
   1  -6  25   60.08    4.77
   1  -6  26   50.19    4.42
   1  -6  26   49.59    4.15
   1  -6  27    9.88    2.14
   1  -6  27   11.58    2.43
   1  -6  27   11.44    2.36
   1  -6  28    3.45    1.29
   1  -6  28    3.81    1.25
   1  -6  28    4.55    1.50
   1  -6  29    1.73    0.70
   1  -6  29    1.59    0.84
   1  -6  29    0.94    0.54
   1  -6  30    2.80    1.00
   1  -6  30    2.93    1.01
   1  -6  31    0.14    0.32
   1  -6  31    0.65    0.47
   1  -6  32    5.61    1.00
   1  -6  33    1.38    0.52
  -1   5  31    6.96    0.99
  -1   5  31    7.50    1.02
   1  -5 -31    5.67    0.82
   1  -5 -31    5.08    0.81
   1  -5 -30    3.97    0.71
  -1   5  30    4.00    0.84
   1  -5 -29   11.99    1.41
   1  -5 -29   12.81    1.56
  -1   5  29   13.04    1.63
   1  -5 -28    2.25    0.75
  -1   5  28    5.09    1.12
   1  -5 -27    0.82    0.55
  -1   5  27    2.45    0.77
   1  -5 -26    4.06    1.18
  -1   5  26    2.52    0.92
   1  -5 -25   60.78    4.39
  -1   5  25   68.92    4.69
   1  -5 -24   37.07    3.61
  -1   5  24   27.26    3.06
  -1   5  23  165.63    7.66
   1  -5 -23  171.20    7.79
   1  -5 -22  102.16    6.06
   1  -5 -22  104.54    6.05
  -1   5  22   99.76    5.73
   1  -5 -21   36.82    3.76
   1  -5 -21   44.11    3.97
  -1   5  21   31.87    3.32
   1  -5 -20  366.02   11.79
   1  -5 -20  345.39   11.15
   1  -5 -19  139.33    7.28
   1  -5 -19  134.17    6.93
   1  -5 -19  135.39   14.44
   1  -5 -18   12.82    4.56
   1  -5 -18    9.32    4.11
  -1   5  18    7.29    3.30
   1  -5 -17   23.73    6.08
   1  -5 -17   20.60    6.24
  -1   5  17   13.51    4.32
   1  -5 -16   67.39   10.22
   1  -5 -16   58.76   10.30
  -1   5  16   88.00   11.22
   1  -5 -15   12.74    4.69
   1  -5 -15   12.81    4.93
  -1   5  14   87.59   11.53
   1  -5 -14   64.55   11.18
   1  -5 -14   66.67   10.46
  -1   5  14   89.42   11.23
   1  -5 -13  236.01   15.98
   1  -5 -13  246.71   22.60
   1  -5 -13  252.72   21.14
  -1   5  12  165.45   16.06
   1  -5 -12  137.84   15.53
   1  -5 -12  118.75   11.98
   1  -5 -12  126.66   16.22
  -1   5  12  135.49   13.71
  -1   5  11  221.23   17.40
   1  -5 -11  188.01   17.79
   1  -5 -11  165.46   13.43
   1  -5 -11  181.17   16.55
   1  -5 -10    0.44    0.94
   1  -5 -10    0.16    0.91
   1  -5 -10   -0.26    1.14
  -1   5  10    1.07    2.45
   1  -5  -9  184.30   12.26
   1  -5  -9  209.36   15.11
   1  -5  -9  227.94   16.67
  -1   5   9  226.83   15.89
  -1   5   9  217.06   15.94
  -1   5   9  224.84   17.71
   1  -5  -8   17.04    3.52
   1  -5  -8   18.09    4.26
   1  -5  -8   18.96    4.12
  -1   5   8   23.32    4.75
   1  -5  -8   25.31    3.22
  -1   5   8   24.34    5.04
  -1   5   8   22.29    6.19
   1  -5  -7   60.54    6.01
   1  -5  -7   65.09    7.05
   1  -5  -7   71.39    7.88
  -1   5   7   65.27    7.43
  -1   5   7   62.95    7.28
  -1   5   7   56.62    8.47
   1  -5  -6 1454.32   30.60
   1  -5  -6 1367.26   26.56
   1  -5  -6 1580.95   33.46
  -1   5   6 1647.31   35.58
  -1   5   6 1432.31   31.26
  -1   5   6 1251.73   36.49
  -1   5   5  512.77   16.94
   1  -5  -5  579.80   17.49
   1  -5  -5  620.75   19.03
   1  -5  -5  577.84   16.10
  -1   5   5  473.87   17.07
  -1   5   5  477.39   19.82
  -1   5   4 2333.46   32.66
   1  -5  -4 2496.96   32.98
   1  -5  -4 2355.33   30.49
   1  -5  -4 2607.50   34.95
   1  -5  -4 2134.04   28.78
  -1   5   4 2434.68   34.93
  -1   5   4 2265.97   37.73
   1  -5  -3   12.09    2.20
   1  -5  -3   14.02    2.42
  -1   5   3   11.04    1.19
  -1   5   3   14.65    2.50
  -1   5   3   15.51    2.60
  -1   5   3   17.27    2.82
   1  -5  -3   14.66    2.30
   1  -5  -2   76.55    5.04
   1  -5  -2   76.74    5.12
  -1   5   2   71.88    4.71
  -1   5   2   65.11    2.87
  -1   5   2   57.71    4.40
  -1   5   2   56.21    4.24
   1  -5  -2   50.86    3.93
  -1   5   2   53.36    4.44
   1  -5  -1  388.31   11.03
  -1   5   1  375.05   10.59
  -1   5   1  354.57    7.42
   1  -5  -1  377.20   29.03
   1  -5  -1  357.34    8.85
  -1   5   1  357.46   11.44
  -1   5   1  380.92   10.99
  -1   5   1  385.13    9.37
   1  -5  -1  384.23   10.25
  -1   5   0    0.97    0.66
  -1   5   0    0.78    0.50
   1  -5   0    0.44    0.44
   1  -5   0    0.95    0.47
   1  -5   0    2.66    4.68
   1  -5   0    1.01    0.70
  -1   5   0    0.85    1.55
  -1   5   0    1.05    0.51
  -1   5   0    1.56    0.81
   1  -5   1  231.38    7.74
  -1   5  -1  224.49    8.37
  -1   5  -1  224.60    8.71
   1  -5   1  208.93   26.70
   1  -5   1  244.52    6.22
  -1   5  -1  211.08   15.42
   1  -5   1  261.14    8.48
   1  -5   1  254.18    6.21
  -1   5  -2   10.52    2.28
  -1   5  -2    9.59    1.93
   1  -5   2    8.49    1.52
  -1   5  -2   14.43    1.36
   1  -5   2   14.00    1.54
   1  -5   2   11.15    6.09
   1  -5   2   11.39    1.88
  -1   5  -2   15.71    5.78
   1  -5   2   13.36    1.38
  -1   5  -3    4.54    1.49
   1  -5   3    3.91    0.98
  -1   5  -3    4.83    1.75
  -1   5  -3   12.40    1.50
   1  -5   3    5.99    3.45
   1  -5   3   11.34    1.46
   1  -5   3   12.08    1.94
  -1   5  -3   11.65    4.20
   1  -5   3   12.05    1.38
  -1   5  -4   10.38    2.45
  -1   5  -4    9.28    2.76
   1  -5   4    8.68    1.49
  -1   5  -4   18.00    2.24
   1  -5   4   20.09    2.02
  -1   5  -4   10.63    4.01
   1  -5   4   26.46    3.08
   1  -5   5 2733.10   27.37
  -1   5  -5 2780.97   51.27
   1  -5   6  916.18   18.52
  -1   5  -6  997.56   34.75
  -1   5  -7  128.74   12.47
   1  -5   7  108.09    6.66
  -1   5  -7  102.15   12.28
  -1   5  -8  667.83   27.86
   1  -5   8  716.16   21.84
  -1   5  -8  598.04   31.60
   1  -5   8  526.14   16.18
   1  -5   9 2702.04   47.57
  -1   5  -9 2824.72   57.07
  -1   5 -10   43.01    7.04
   1  -5  10   41.66    6.78
   1  -5  10   36.97    5.25
  -1   5 -10   38.47    7.17
   1  -5  11   92.88   10.89
  -1   5 -11  103.70   10.82
  -1   5 -11   88.30    7.37
  -1   5 -11   71.19    9.53
   1  -5  12  533.68   28.82
  -1   5 -12  545.89   26.22
   1  -5  13   14.54    4.88
  -1   5 -13   22.85    5.15
  -1   5 -14   77.92    9.40
   1  -5  14   61.77    9.57
   1  -5  15  334.18   22.00
  -1   5 -15  351.34   20.96
   1  -5  16   22.10    5.56
  -1   5 -16   26.65    5.72
   1  -5  17   13.28    4.22
  -1   5 -17    3.03    2.13
   1  -5  18    6.75    3.12
  -1   5 -18    3.37    2.18
   1  -5  19  202.46   17.47
  -1   5 -19  283.82   19.59
   1  -5  20   23.92    6.12
  -1   5 -20   33.15    6.80
   1  -5  21  137.74   14.76
   1  -5  21  151.22    8.13
   1  -5  22  110.69    7.04
   1  -5  22  103.25    6.62
   1  -5  23  108.39    6.86
   1  -5  23  100.94    6.39
   1  -5  24   10.96    2.25
   1  -5  24   10.23    2.52
   1  -5  25   12.05    2.26
   1  -5  25   11.02    2.10
   1  -5  26    3.78    1.41
   1  -5  26    5.51    1.60
   1  -5  27  134.37    6.97
   1  -5  27  121.59    6.27
   1  -5  28    7.34    1.63
   1  -5  28    6.87    1.61
   1  -5  28    6.23    1.35
   1  -5  29    6.45    1.39
   1  -5  29    5.93    1.27
   1  -5  29    7.08    1.42
   1  -5  30   27.26    2.67
   1  -5  30   28.21    2.71
   1  -5  30   24.13    2.33
   1  -5  31   17.68    2.06
   1  -5  31   16.36    1.82
   1  -5  32    0.36    0.32
   1  -5  32    0.10    0.33
   1  -5  33    1.72    0.49
   1  -4 -32    7.25    0.86
  -1   4  31    1.39    0.51
  -1   4  31    0.92    0.38
   1  -4 -31    1.34    0.47
   1  -4 -31    1.06    0.44
   1  -4 -30    0.65    0.32
   1  -4 -30    0.85    0.40
  -1   4  30    0.40    0.39
   1  -4 -29    3.97    0.88
   1  -4 -29    6.14    1.17
  -1   4  29    4.90    1.04
   1  -4 -28   42.54    3.15
  -1   4  28   55.05    3.77
   1  -4 -27    7.91    1.46
  -1   4  27    3.60    0.96
   1  -4 -26    7.03    1.52
  -1   4  26    8.16    1.61
   1  -4 -25   40.15    3.52
  -1   4  25   44.85    3.85
   1  -4 -24   56.13    4.29
  -1   4  24   46.03    3.95
   1  -4 -23   30.57    3.29
   1  -4 -23   22.31    2.85
  -1   4  23   30.62    3.35
   1  -4 -22   45.77    4.18
   1  -4 -22   49.88    4.18
  -1   4  22   42.19    3.80
   1  -4 -21   74.31    5.34
   1  -4 -21   79.37    5.36
   1  -4 -20   37.14    3.68
  -1   4  20   35.71    3.41
   1  -4 -20   39.98    3.76
   1  -4 -19   49.00    8.45
   1  -4 -19   50.69    9.29
  -1   4  19   45.27    8.14
   1  -4 -18   29.34    6.44
   1  -4 -18   29.60    7.04
  -1   4  18   22.29    5.60
   1  -4 -17    6.98    3.85
   1  -4 -17    5.46    2.95
   1  -4 -16   13.02    4.42
   1  -4 -16   11.48    4.66
  -1   4  16    3.25    2.39
   1  -4 -15   32.95    6.88
   1  -4 -15   31.33    7.25
  -1   4  14  163.33   14.12
   1  -4 -14  135.21   14.08
   1  -4 -14  138.82   15.13
  -1   4  14  185.94   15.71
  -1   4  13   15.32    5.04
   1  -4 -13    8.81    4.57
   1  -4 -13   12.56    4.74
  -1   4  13    3.18    2.53
  -1   4  12  190.08   16.12
   1  -4 -12  172.65   17.93
   1  -4 -12  185.88   17.49
  -1   4  12  170.00   14.64
  -1   4  11    3.65    1.96
   1  -4 -11    1.11    2.14
   1  -4 -11    4.82    2.17
  -1   4  10   56.87    8.28
   1  -4 -10   47.82    4.81
   1  -4 -10   49.46    8.11
   1  -4 -10   49.26    8.65
  -1   4  10   54.81    8.22
  -1   4   9   27.79    5.55
   1  -4  -9   27.70    3.49
   1  -4  -9   29.11    5.85
   1  -4  -9   30.50    6.33
   1  -4  -8    0.55    1.38
   1  -4  -8    0.55    0.87
   1  -4  -8   -0.02    1.12
   1  -4  -8    0.54    0.44
  -1   4   8    0.96    1.20
  -1   4   8   -0.25    1.41
   1  -4  -7 4535.41   62.96
   1  -4  -7 3840.15   45.39
   1  -4  -7 4196.34   55.97
   1  -4  -7 3915.86   37.59
  -1   4   7 4303.69   61.86
  -1   4   7 4190.46   59.98
  -1   4   7 4150.92   76.67
   1  -4  -6 1220.70   27.10
   1  -4  -6 1122.13   22.40
   1  -4  -6 1333.18   30.65
   1  -4  -6 1310.05   20.44
  -1   4   6 1303.99   31.37
  -1   4   6 1136.83   28.08
  -1   4   6  980.17   33.64
   1  -4  -5 6857.79   57.59
   1  -4  -5 6437.24   49.29
   1  -4  -5 7129.34   63.00
  -1   4   5 7309.47   69.96
  -1   4   5 6268.98   58.70
  -1   4   5 6493.77   61.52
  -1   4   5 5575.29   71.12
  -1   4   4  312.80   11.81
   1  -4  -4  341.92   20.08
   1  -4  -4  365.09   10.73
   1  -4  -4  375.47   12.07
   1  -4  -4  387.92   13.00
  -1   4   4  286.54   13.78
  -1   4   4  306.24   11.91
   1  -4  -3  192.33   15.88
  -1   4   3  185.55    8.17
   1  -4  -3  180.63    7.49
   1  -4  -3  180.23    7.08
   1  -4  -3  183.29    7.92
  -1   4   3  197.94    8.55
   1  -4  -3  182.48    7.50
  -1   4   3  180.92    9.21
   1  -4  -2   51.07    3.64
   1  -4  -2   47.80    3.59
  -1   4   2   43.32    1.86
  -1   4   2   46.64    3.32
   1  -4  -2   54.10    9.14
  -1   4   2   49.79    3.86
  -1   4   2   48.47    3.95
  -1   4   2   52.33    4.08
   1  -4  -2   45.83    3.54
  -1   4   2   43.66    3.16
   1  -4  -1   92.74    4.79
  -1   4   1   83.10    3.13
  -1   4   1   84.44    4.48
   1  -4  -1   85.47    4.09
   1  -4  -1   93.06   12.90
  -1   4   1   80.80    4.69
  -1   4   1   88.98    4.16
  -1   4   1   76.28    7.27
   1  -4  -1   76.49    4.29
  -1   4   0   17.56    1.85
   1  -4   0   11.20    1.68
  -1   4   0   17.65    2.13
   1  -4   0   17.58    1.68
   1  -4   0   18.70    6.83
   1  -4   0   19.14    2.14
  -1   4   0   14.78    4.38
  -1   4   0   19.94    1.55
  -1   4  -1   30.46    3.06
  -1   4  -1   26.18    2.73
   1  -4   1   31.64    2.56
   1  -4   1   32.46    2.15
   1  -4   1   38.72    3.03
   1  -4   1   32.80    8.70
  -1   4  -1   32.14    6.64
   1  -4   1   37.44    2.00
  -1   4  -2    6.97    1.56
  -1   4  -2    7.07    1.90
   1  -4   2    6.92    1.21
   1  -4   2    8.57    1.19
  -1   4  -2    7.66    1.00
   1  -4   2    8.33    0.94
  -1   4  -2    8.81    3.67
   1  -4   2    6.23    4.74
   1  -4   2    6.76    1.32
   1  -4   3   56.34    3.43
  -1   4  -3   55.42    6.10
  -1   4  -3   64.07    3.52
   1  -4   3   63.46    3.46
   1  -4   3   51.05    9.17
  -1   4  -3   59.77    9.66
   1  -4   3   63.04    4.24
   1  -4   3   60.30    2.93
   1  -4   4   10.77    1.59
  -1   4  -4   13.98    3.63
  -1   4  -4   17.87    2.34
   1  -4   4   15.85    4.90
   1  -4   4   19.98    2.07
  -1   4  -4   12.82    4.41
   1  -4   4   18.09    2.47
  -1   4  -5    8.35    0.67
  -1   4  -5    9.69    3.11
   1  -4   5    4.69    1.33
  -1   4  -5   17.59    2.89
   1  -4   5   18.74    4.97
   1  -4   5   24.07    2.86
  -1   4  -5   16.18    4.38
  -1   4  -6  285.97   19.70
  -1   4  -6  247.83   16.90
   1  -4   6  279.48   11.49
  -1   4  -7  522.74   26.62
  -1   4  -7  477.76   23.20
   1  -4   7  531.76   18.53
  -1   4  -8    8.43    3.38
  -1   4  -8    4.26    2.42
   1  -4   8    5.02    2.11
   1  -4   9  761.70   28.27
  -1   4  -9  838.87   30.10
   1  -4  10  973.06   35.80
  -1   4 -10  883.10   31.98
  -1   4 -10  975.41   23.35
   1  -4  11  164.95   15.50
  -1   4 -11  189.11   14.22
  -1   4 -11  140.06   12.77
  -1   4 -11  172.10   10.73
  -1   4 -12   22.19    5.70
   1  -4  12   11.72    4.45
  -1   4 -12   11.91    3.87
  -1   4 -13    5.15    2.37
   1  -4  13    1.98    1.61
  -1   4 -13    1.69    1.51
   1  -4  14   59.25    9.34
  -1   4 -14   68.50    8.74
  -1   4 -15  467.09   23.57
   1  -4  15  432.09   24.15
  -1   4 -16    1.49    1.21
   1  -4  16    7.98    3.28
  -1   4 -17   13.78    4.07
   1  -4  17   10.81    3.87
  -1   4 -18   54.82    8.30
   1  -4  18   29.51    6.18
  -1   4 -19   22.87    5.43
   1  -4  19   20.10    5.39
  -1   4 -20   90.19   10.81
   1  -4  20   85.15   11.26
   1  -4  21  120.84    7.12
  -1   4 -21   99.38   11.35
   1  -4  21  117.69   13.40
   1  -4  22  154.19    8.25
   1  -4  23  137.74    7.61
   1  -4  24  243.06   10.10
   1  -4  24  222.32    9.31
   1  -4  25    3.34    1.24
   1  -4  25    3.38    1.19
   1  -4  26    6.26    1.61
   1  -4  26    6.23    1.53
   1  -4  27   30.28    3.40
   1  -4  27   31.55    3.30
   1  -4  28   19.38    2.54
   1  -4  28   15.92    2.14
   1  -4  29    2.05    0.82
   1  -4  29    2.80    1.06
   1  -4  29    2.92    1.15
   1  -4  30    1.87    0.82
   1  -4  30    3.18    1.08
   1  -4  30    2.56    0.94
   1  -4  31   52.88    3.44
   1  -4  31   54.16    3.45
   1  -4  31   50.24    3.00
   1  -4  32    3.42    0.87
   1  -4  32    2.35    0.75
   1  -4  33    1.63    0.52
  -1   3  32   42.56    2.37
  -1   3  32   41.08    2.23
   1  -3 -32   36.40    1.99
   1  -3 -32   39.27    2.08
  -1   3  31   29.88    2.21
  -1   3  31   29.63    2.16
   1  -3 -31   25.86    1.91
   1  -3 -30   21.14    1.98
  -1   3  30   25.53    2.31
   1  -3 -29    8.79    1.24
  -1   3  29   10.04    1.53
   1  -3 -28    6.10    1.21
  -1   3  28    9.39    1.56
   1  -3 -27   17.80    2.18
  -1   3  27   15.46    2.14
   1  -3 -26    0.57    0.58
  -1   3  26   -0.14    0.54
   1  -3 -25   70.26    4.79
  -1   3  25   90.67    5.63
   1  -3 -24    9.07    1.82
  -1   3  24    8.57    1.75
   1  -3 -23   21.30    2.76
  -1   3  23    4.19    1.29
   1  -3 -22  196.90    8.34
  -1   3  22  186.38    8.36
   1  -3 -22  192.35    8.36
  -1   3  21   81.60    5.34
   1  -3 -21   93.57    5.77
   1  -3 -21   87.79    5.67
   1  -3 -20  197.11   16.65
   1  -3 -20  209.77    8.83
  -1   3  20  187.81    8.08
   1  -3 -20  200.02    8.39
   1  -3 -19   38.19    7.27
   1  -3 -19   38.28    7.87
  -1   3  19   40.46    7.50
   1  -3 -18  250.47   18.57
   1  -3 -18  269.79   20.44
   1  -3 -17  209.91   16.84
   1  -3 -17  196.06   17.40
  -1   3  17  175.78   15.67
   1  -3 -16  500.38   27.43
   1  -3 -16  507.49   26.02
   1  -3 -15   25.05    5.93
   1  -3 -15   22.88    6.02
  -1   3  15   16.65    4.87
   1  -3 -14  173.84   15.35
   1  -3 -14  177.09   16.30
  -1   3  13   24.01    6.38
   1  -3 -13   17.91    4.83
   1  -3 -13   17.25    5.24
   1  -3 -12   44.93    5.13
  -1   3  12   43.26    6.93
   1  -3 -12   40.56    8.12
   1  -3 -12   39.68    7.42
  -1   3  12   53.46    8.00
  -1   3  11  229.84   17.25
   1  -3 -11  185.87   10.66
   1  -3 -11  207.58   17.86
   1  -3 -11  196.22   18.27
  -1   3  11  223.72   16.21
  -1   3  10    1.90    2.63
   1  -3 -10    3.12    1.79
   1  -3 -10    2.98    2.70
   1  -3 -10    2.96    2.31
  -1   3  10    2.86    2.41
   1  -3  -9   45.80    5.08
  -1   3   9   55.12    8.13
   1  -3  -9   42.11    7.04
   1  -3  -9   42.69    7.88
  -1   3   9   47.62    7.34
   1  -3  -8   12.98    2.56
  -1   3   8   12.05    3.89
   1  -3  -8   13.64    3.49
   1  -3  -8   11.86    3.60
  -1   3   8    6.57    3.19
   1  -3  -7 2371.18   42.86
   1  -3  -7 2414.39   46.98
   1  -3  -7 2710.49   33.43
  -1   3   7 2504.56   48.03
  -1   3   7 2200.22   45.70
  -1   3   7 2170.08   48.79
   1  -3  -6  139.14   10.33
   1  -3  -6  137.31    9.31
  -1   3   6  187.16   12.89
   1  -3  -6  216.69    8.90
  -1   3   6  194.12   12.24
  -1   3   6  201.43   15.70
   1  -3  -5  209.50    9.87
   1  -3  -5  215.94   11.03
   1  -3  -5  192.56    7.80
  -1   3   5  206.00   11.67
   1  -3  -5  183.17    7.21
  -1   3   5  194.68   10.80
   1  -3  -5  200.81   12.73
  -1   3   5  167.08   13.49
   1  -3  -4  389.74   11.69
   1  -3  -4  406.27   13.20
   1  -3  -4  374.80    9.67
  -1   3   4  415.63   15.20
   1  -3  -4  385.90    8.56
  -1   3   4  399.43   13.40
   1  -3  -4  438.51   19.84
  -1   3   4  371.27   17.45
  -1   3   4  415.93   13.72
   1  -3  -3   57.87    7.76
  -1   3   3   51.46    4.24
   1  -3  -3   45.28    3.10
   1  -3  -3   46.34    3.51
   1  -3  -3   46.39    3.88
   1  -3  -3   43.53    3.62
  -1   3   3   47.53    4.11
  -1   3   3   46.35    5.23
   1  -3  -2   11.07    1.56
   1  -3  -2    9.56    1.59
   1  -3  -2   10.84    1.47
  -1   3   2    9.61    1.33
  -1   3   2    9.44    1.80
   1  -3  -2   12.35    3.95
  -1   3   2   10.64    2.03
   1  -3  -2    8.48    1.60
  -1   3   2    9.49    1.73
   1  -3  -1  590.21   10.44
   1  -3  -1  589.27   11.06
  -1   3   1  581.53    6.90
  -1   3   1  557.73    9.68
   1  -3  -1  537.70    9.42
   1  -3  -1  522.14   26.39
  -1   3   1  540.69    9.95
  -1   3   1  513.33   10.40
   1  -3  -1  528.25   10.10
   1  -3   0  126.62    4.80
  -1   3   0  146.99    5.25
  -1   3   0  168.12    5.62
   1  -3   0  145.80    4.41
   1  -3   0  159.53   16.55
  -1   3   0  155.72    7.87
   1  -3   0  144.25    5.21
  -1   3   0  155.86    3.58
  -1   3  -1  753.35   13.23
   1  -3   1  692.67   10.56
  -1   3  -1  772.63   16.47
   1  -3   1  590.02   29.82
   1  -3   1  674.70    9.13
   1  -3   1  694.81    6.37
  -1   3  -1  597.09   18.05
   1  -3   1  689.30   11.26
  -1   3  -2  198.96   10.50
   1  -3   2  177.47    5.41
   1  -3   2  182.99    5.19
  -1   3  -2  180.32    4.87
   1  -3   2  156.71   14.28
  -1   3  -2  175.69   11.37
   1  -3   2  181.85    6.07
   1  -3   2  172.81    3.80
   1  -3   3  788.52   12.60
  -1   3  -3  798.28   25.29
   1  -3   3  879.48   12.98
  -1   3  -3  931.32   13.60
   1  -3   3  745.96   28.96
  -1   3  -3  768.27   26.57
   1  -3   3  897.01   14.68
   1  -3   3  933.57   12.36
   1  -3   4   31.21    2.79
  -1   3  -4   32.96    1.53
  -1   3  -4   30.00    5.79
  -1   3  -4   38.11    3.42
   1  -3   4   34.19    5.98
  -1   3  -4   31.78    6.07
  -1   3  -5    1.34    1.72
  -1   3  -5    1.50    1.09
   1  -3   5    3.24    1.26
   1  -3   5    0.23    1.17
  -1   3  -5    2.85    3.15
   1  -3   6  506.25   20.69
   1  -3   6  524.82   18.90
  -1   3  -6  519.44   25.35
  -1   3  -7 1221.54   37.07
   1  -3   7 1179.40   32.78
  -1   3  -8    4.19    3.11
   1  -3   8    7.43    1.99
  -1   3  -8    6.57    2.99
  -1   3  -8    7.43    1.66
  -1   3  -9    3.84    2.28
   1  -3   9    3.78    2.58
   1  -3   9    2.65    0.71
  -1   3  -9    5.38    2.75
  -1   3  -9    5.64    1.75
  -1   3 -10   12.75    3.84
   1  -3  10    7.57    3.44
   1  -3  10    6.76    1.81
  -1   3 -10   29.04    5.93
  -1   3 -10   28.56    4.37
  -1   3 -11 1910.84   44.77
  -1   3 -11 1860.91   34.57
  -1   3 -12  542.21   23.96
  -1   3 -12  491.34   22.27
  -1   3 -13   76.27    8.80
   1  -3  13   76.91    9.65
  -1   3 -14   58.93    8.22
  -1   3 -14   75.65    8.96
   1  -3  14   59.94    9.03
  -1   3 -15   43.91    7.07
  -1   3 -15   36.61    6.24
   1  -3  15   38.01    7.52
  -1   3 -16   55.06    8.00
   1  -3  16   33.14    6.81
  -1   3 -17    4.09    2.40
   1  -3  17   31.69    8.26
  -1   3 -18    3.12    1.54
   1  -3  18    1.54    0.73
  -1   3 -19   97.67   10.85
   1  -3  19   67.03    9.81
   1  -3  20    5.65    2.85
  -1   3 -20    1.66    1.32
  -1   3 -20    2.50    2.25
  -1   3 -21  104.16   11.51
   1  -3  21  114.78   13.20
   1  -3  22  197.10    9.02
   1  -3  23  430.70   13.35
   1  -3  24   20.71    2.96
   1  -3  25    1.09    0.78
   1  -3  25    1.34    0.73
   1  -3  26   16.46    2.49
   1  -3  26   15.35    2.24
   1  -3  27   37.28    3.64
   1  -3  27   38.01    3.50
   1  -3  28   17.06    2.37
   1  -3  28   16.69    2.18
   1  -3  29   32.43    3.08
   1  -3  29   29.56    2.77
   1  -3  30   13.49    1.88
   1  -3  30   15.24    1.97
   1  -3  30   12.59    1.64
   1  -3  31    6.65    1.21
   1  -3  31    6.48    1.10
   1  -3  31    7.25    1.26
   1  -3  32   16.99    1.52
   1  -3  32   20.23    1.88
   1  -3  33    4.53    0.81
  -1   2  32    6.08    0.95
  -1   2  32    7.12    1.01
   1  -2 -32    5.36    0.75
   1  -2 -32    6.49    0.86
  -1   2  31   15.43    1.66
  -1   2  31   15.46    1.61
   1  -2 -31   12.43    1.33
   1  -2 -31   13.00    1.37
   1  -2 -30   56.67    3.21
  -1   2  30   53.70    3.43
   1  -2 -29    1.57    0.64
  -1   2  29    0.76    0.58
   1  -2 -28    3.86    0.97
  -1   2  28   -0.06    0.39
   1  -2 -27    5.65    1.28
  -1   2  27    9.91    1.76
   1  -2 -26    5.24    1.25
  -1   2  26    3.07    0.96
   1  -2 -25   63.37    4.54
  -1   2  25   50.01    4.18
   1  -2 -24   25.19    2.95
  -1   2  24   30.08    3.33
   1  -2 -23   29.68    3.20
  -1   2  23   31.23    3.36
   1  -2 -22    3.74    1.23
   1  -2 -22    5.10    1.49
  -1   2  22    0.57    0.43
   1  -2 -21    5.00    1.47
  -1   2  21    1.60    0.86
   1  -2 -21    4.12    1.37
   1  -2 -20    6.52    1.97
   1  -2 -20    5.68    1.70
   1  -2 -20    4.10    2.89
  -1   2  20    1.37    1.95
   1  -2 -19  203.00   16.60
   1  -2 -19  213.96   17.97
  -1   2  19  193.96   16.79
   1  -2 -18  140.56   14.30
   1  -2 -18  134.72   13.14
  -1   2  18  168.85   15.45
   1  -2 -17  588.94   27.36
   1  -2 -17  611.88   29.55
  -1   2  17  522.48   26.76
   1  -2 -16  351.61   20.89
   1  -2 -16  352.27   22.08
  -1   2  16  359.13   21.72
   1  -2 -15  516.92   26.46
  -1   2  15  442.52   24.05
   1  -2 -14  637.08   29.03
  -1   2  14  496.91   25.04
   1  -2 -13   10.42    2.77
   1  -2 -13   10.16    3.76
  -1   2  13    5.29    2.75
   1  -2 -12    5.00    1.91
   1  -2 -12    2.81    1.02
  -1   2  12    7.69    3.20
   1  -2 -11   27.81    4.31
  -1   2  11   36.75    6.12
   1  -2 -11   31.78    6.49
  -1   2  11   31.27    5.99
  -1   2  10    4.58    1.86
   1  -2 -10    3.59    1.62
   1  -2 -10    5.20    2.89
  -1   2  10    7.09    2.75
  -1   2   9  266.83   18.49
   1  -2  -9  260.04   20.40
  -1   2   8  784.04   31.02
   1  -2  -8  795.45   21.47
   1  -2  -8  673.06   29.51
  -1   2   8  652.68   25.88
  -1   2   7 9692.73   99.76
   1  -2  -7 9887.90  100.63
  -1   2   7 9999.00   98.21
   1  -2  -6  677.66   23.23
  -1   2   6  742.79   25.81
  -1   2   6  654.87   23.99
   1  -2  -6  748.80   20.03
   1  -2  -5 1809.24   29.64
   1  -2  -5 1879.07   33.81
  -1   2   5 1808.54   36.86
   1  -2  -5 1486.88   24.63
  -1   2   5 1892.27   35.66
   1  -2  -5 2040.59   34.60
  -1   2   5 1641.48   37.94
   1  -2  -4   10.08    1.94
   1  -2  -4    9.84    2.24
  -1   2   4   12.34    2.87
   1  -2  -4    8.56    1.45
  -1   2   4    5.97    1.89
   1  -2  -4    7.54    2.41
  -1   2   4    5.75    2.24
   1  -2  -3  443.96    7.99
   1  -2  -3  454.04   10.20
   1  -2  -3  489.10   12.28
  -1   2   3  464.61   15.19
   1  -2  -3  501.66   19.38
  -1   2   3  470.31   13.14
  -1   2   3  493.54   12.84
   1  -2  -2   25.96    2.08
   1  -2  -2   29.63    2.55
   1  -2  -2   29.59    1.89
  -1   2   2   26.78    1.66
   1  -2  -2   35.17    5.63
  -1   2   2   27.57    2.73
  -1   2   2   26.71    2.54
   1  -2  -2   25.88    2.38
  -1   2   2   21.91    3.96
   1  -2  -1   45.35    2.39
  -1   2   1   46.33    2.23
   1  -2  -1   46.44    2.73
   1  -2  -1   41.56    2.44
   1  -2  -1   38.41    6.29
  -1   2   1   40.99    2.70
  -1   2   1   40.20    2.55
   1  -2  -1   39.90    2.57
  -1   2   1   34.86    3.36
   1  -2   0   54.13    2.69
  -1   2   0   51.56    4.26
   1  -2   0   42.71    7.65
   1  -2   0   43.13    2.22
   1  -2   0   45.07    2.54
   1  -2   1    7.61    1.04
   1  -2   1    8.99    1.03
   1  -2   1   10.34    3.58
   1  -2   1    9.72    1.19
   1  -2   2    5.82    1.01
  -1   2  -2    7.75    1.04
   1  -2   2    8.37    1.12
   1  -2   2    8.04    1.19
  -1   2  -2    8.76    1.97
   1  -2   2    5.52    2.26
   1  -2   2   10.95    1.25
  -1   2  -3  150.89   11.70
  -1   2  -3  139.86    3.47
   1  -2   3   96.28    8.77
  -1   2  -3  110.67    4.98
  -1   2  -3  102.98    7.83
   1  -2   3  116.69    6.45
  -1   2  -4   20.05    4.55
  -1   2  -4   17.69    2.47
  -1   2  -4   15.47    3.47
   1  -2   4   14.67    3.33
   1  -2   4   15.56    1.49
   1  -2   4   14.80    3.19
   1  -2   5   47.25    5.49
  -1   2  -5   53.56    7.39
   1  -2   5   49.94    7.19
   1  -2   5   59.16    3.12
  -1   2  -6  197.22   13.71
   1  -2   6  164.06    9.86
   1  -2   6  175.58    6.09
  -1   2  -6  177.72   14.15
   1  -2   6  163.68   13.45
   1  -2   7   50.03    7.31
   1  -2   7   57.56    3.95
  -1   2  -7   56.83    8.29
  -1   2  -7   48.64    4.36
  -1   2  -7   46.25    6.89
  -1   2  -8  178.78   13.96
   1  -2   8  157.37   12.80
   1  -2   8  154.20    7.31
  -1   2  -8  180.84   13.51
   1  -2   9  112.25   10.83
   1  -2   9   92.05    6.24
  -1   2  -9   89.31    9.45
  -1   2  -9   86.02    6.66
  -1   2  -9   81.67    9.01
  -1   2 -10 1146.92   33.44
  -1   2 -10 1168.59   23.79
   1  -2  11  100.77    7.12
  -1   2 -11  217.58   14.56
   1  -2  11  149.16   13.06
  -1   2 -11  268.08   11.18
  -1   2 -11  292.01   17.21
  -1   2 -12  610.26   24.21
   1  -2  12  570.30   25.70
  -1   2 -12  578.08   24.14
  -1   2 -13  234.31   14.97
   1  -2  13  246.82   17.25
  -1   2 -13  211.18   14.76
   1  -2  14  193.06   15.33
  -1   2 -14  182.53   13.22
   1  -2  15    3.25    2.02
  -1   2 -15    2.22    1.68
  -1   2 -15    0.91    0.96
   1  -2  16   18.80    4.97
  -1   2 -16   15.56    4.13
   1  -2  17   46.20    8.01
  -1   2 -17   31.17    5.96
   1  -2  18   62.03    9.43
  -1   2 -18   73.83   10.27
  -1   2 -18   70.72    9.14
   1  -2  19    3.46    2.28
  -1   2 -19    2.94    2.44
  -1   2 -19    4.02    2.40
   1  -2  20   35.24    7.10
  -1   2 -20   18.89    5.38
  -1   2 -20   21.79    5.07
   1  -2  21   56.43    4.75
  -1   2 -21   25.81    3.04
   1  -2  22  281.95   10.75
  -1   2 -22  226.65    8.71
   1  -2  23   11.38    2.19
  -1   2 -23   14.76    2.18
   1  -2  24   95.64    6.15
  -1   2 -24   70.98    4.69
   1  -2  25    6.40    1.57
  -1   2 -25    8.53    1.62
   1  -2  26    6.37    1.56
   1  -2  27   89.65    5.57
   1  -2  27   79.61    4.99
   1  -2  28   22.10    2.73
   1  -2  28   22.75    2.68
   1  -2  29    5.01    1.25
   1  -2  29    4.81    1.26
   1  -2  30    0.46    0.36
   1  -2  30    1.42    0.67
   1  -2  31   13.11    1.70
   1  -2  31   13.04    1.62
   1  -2  31   13.19    1.70
   1  -2  32    2.47    0.83
   1  -2  32    1.97    0.91
   1  -2  32    2.76    1.06
   1  -2  33    0.80    0.47
   1  -1 -32   35.70    2.04
  -1   1  32   42.51    2.61
  -1   1  32   43.45    2.53
  -1   1  31   -0.10    0.31
  -1   1  31    0.18    0.26
   1  -1 -31   -0.33    0.40
   1  -1 -31   -0.07    0.32
  -1   1  30   18.22    2.03
   1  -1 -30   15.49    1.65
  -1   1  29   13.41    1.87
   1  -1 -29   10.01    1.47
  -1   1  28   20.62    2.48
   1  -1 -28   17.65    2.10
  -1   1  27   11.37    1.94
   1  -1 -27    2.72    0.93
  -1   1  26   14.78    2.22
   1  -1 -26   10.94    1.79
  -1   1  25   25.44    3.06
   1  -1 -25   32.89    3.27
  -1   1  24   82.97    5.59
   1  -1 -24   50.42    4.13
  -1   1  23   15.89    2.40
   1  -1 -23   17.14    2.45
  -1   1  22    1.88    0.96
   1  -1 -22    5.32    1.53
  -1   1  21   99.45    6.13
   1  -1 -21   85.73    5.58
   1  -1 -21  102.72    6.03
   1  -1 -20    2.00    1.27
   1  -1 -20    2.39    2.07
  -1   1  20    2.40    1.07
   1  -1 -19   46.73    7.88
   1  -1 -19   42.94    7.87
  -1   1  19   61.18    9.30
   1  -1 -18  627.43   29.74
  -1   1  18  675.26   30.70
   1  -1 -17  122.92   13.06
  -1   1  17   64.79    9.33
   1  -1 -16 1546.04   45.32
  -1   1  16 1437.64   43.19
   1  -1 -15   26.16    5.98
   1  -1 -15   24.82    4.52
  -1   1  15   19.25    5.18
   1  -1 -14   39.47    7.62
   1  -1 -14   27.45    4.94
  -1   1  14   36.86    6.88
   1  -1 -13   90.41   10.58
   1  -1 -13   68.48    7.21
  -1   1  13   70.37    9.23
   1  -1 -12    5.99    3.76
   1  -1 -12    2.15    1.62
  -1   1  12    2.58    1.73
   1  -1 -11   72.91    9.54
   1  -1 -11   59.67    6.79
  -1   1  11   82.22    9.83
   1  -1 -10  153.10   13.68
   1  -1 -10  140.05   10.13
  -1   1  10  158.22   13.24
   1  -1  -9   80.77   10.19
  -1   1   9   71.69    8.39
   1  -1  -9   71.51    7.39
  -1   1   9  102.78   10.45
   1  -1  -8 3153.39   63.42
   1  -1  -8 2719.74   47.09
  -1   1   8 3050.19   55.72
  -1   1   8 2802.19   53.53
  -1   1   7  303.31   17.71
   1  -1  -7  352.74   17.08
  -1   1   7  365.58   20.38
   1  -1  -7  373.01   22.44
  -1   1   6 1340.83   36.04
  -1   1   6 1635.12   43.73
   1  -1  -6 1313.14   27.66
   1  -1  -6 1553.13   39.71
   1  -1  -6 1770.19   25.71
   1  -1  -5    2.88    1.72
  -1   1   5    3.17    2.58
   1  -1  -5    2.02    0.80
  -1   1   5    4.43    2.10
   1  -1  -5    5.28    1.48
  -1   1   4    2.52    2.32
   1  -1  -4    3.95    1.57
   1  -1  -4    1.69    0.73
  -1   1   4    1.04    1.25
   1  -1  -4    1.88    1.14
  -1   1   4    3.72    1.71
  -1   1   3  466.15   17.02
   1  -1  -3  518.74    7.69
  -1   1   3  429.27   16.64
   1  -1  -3  471.47   10.65
   1  -1  -3  479.58   13.22
  -1   1   3  435.55   14.75
   1  -1  -3  550.57   18.95
   1  -1  -2   10.08    2.88
  -1   1   2    8.82    1.50
  -1   1   2    9.84    1.82
  -1   1   2    9.89    2.25
   1  -1  -2   10.25    1.10
   1  -1  -2   11.00    1.55
   1  -1  -2   10.97    0.76
  -1   1   2    8.68    1.64
  -1   1   1 1132.14   11.33
   1  -1  -1 1104.73   12.54
  -1   1   1 1328.88   13.03
  -1   1   1 1106.81   19.39
   1  -1  -1 1102.74   10.71
   1  -1  -1 1066.20   10.55
   1  -1  -1 1021.58    8.35
  -1   1   1 1181.58   14.04
   1  -1  -1 1062.91   10.98
   1  -1  -1 1264.25   35.66
   1  -1   0  370.31    6.04
   1  -1   0  340.56    5.52
   1  -1   1 6977.23   25.28
   1  -1   1 6620.35   26.42
   1  -1   1 6573.22   79.43
  -1   1  -1 6786.54   26.42
   1  -1   1 7083.96   29.33
  -1   1  -1 7053.32   27.88
   1  -1   2  285.58   10.12
   1  -1   2  342.59    6.74
   1  -1   2  303.12   15.43
  -1   1  -2  329.32    7.02
   1  -1   2  324.73    6.99
  -1   1  -2  306.52    5.62
   1  -1   3  276.98   13.59
  -1   1  -3  306.29    8.58
   1  -1   3  306.54    6.87
  -1   1  -3  299.78   11.16
   1  -1   4   34.11    4.40
  -1   1  -4   34.90    3.62
   1  -1   4   29.83    5.06
  -1   1  -4   33.31    4.38
   1  -1   4   35.21    2.66
   1  -1   5  198.48    9.57
   1  -1   5  209.04    7.51
  -1   1  -5  192.35   11.79
   1  -1   5  193.36   12.78
  -1   1  -6  160.88    7.43
   1  -1   6  145.48    7.53
   1  -1   6  132.80   10.89
  -1   1  -6  142.05   11.05
  -1   1  -7  315.27   10.52
   1  -1   7  317.00   10.06
   1  -1   7  311.77   17.16
  -1   1  -7  328.13   18.76
   1  -1   8  762.75   27.42
  -1   1  -8  756.93   28.67
  -1   1  -8  815.41   17.23
   1  -1   9 1495.15   39.31
  -1   1  -9 1438.79   37.42
  -1   1  -9 1520.69   38.19
  -1   1 -10  788.24   27.00
   1  -1  10  850.55   30.28
  -1   1 -10  796.33   27.70
  -1   1 -11  390.53   18.95
   1  -1  11  391.58   20.90
  -1   1 -11  350.16   18.78
  -1   1 -12  173.08   12.39
  -1   1 -12  153.75   12.33
  -1   1 -13  678.92   24.73
   1  -1  13  652.36   28.21
  -1   1 -13  705.07   26.63
  -1   1 -14  275.79   15.81
   1  -1  14  277.77   18.72
  -1   1 -15    1.67    1.28
   1  -1  15    1.74    1.54
  -1   1 -15    2.78    1.99
   1  -1  16   39.61    7.13
  -1   1 -16   10.52    3.37
   1  -1  17    4.39    2.77
  -1   1 -17    1.89    1.76
  -1   1 -17    1.04    0.88
   1  -1  18   88.14   11.12
  -1   1 -18   64.57    8.34
  -1   1 -18   66.33    9.56
  -1   1 -19  298.35   18.19
  -1   1 -19  302.92   20.85
   1  -1  20   86.53   11.34
  -1   1 -20   42.49    7.98
  -1   1 -21    7.33    1.57
   1  -1  21    8.68    1.87
  -1   1 -21    2.82    1.11
  -1   1 -22   33.59    3.40
   1  -1  22   20.49    2.91
  -1   1 -23   20.21    2.67
   1  -1  23   27.22    3.35
  -1   1 -24   12.37    2.06
   1  -1  24   14.25    2.43
  -1   1 -25    0.50    0.38
   1  -1  25    1.97    0.96
  -1   1 -26   35.06    3.13
   1  -1  26   27.86    3.21
  -1   1 -27   23.02    2.38
   1  -1  27   17.65    2.45
   1  -1  28   93.06    5.41
  -1   1 -28  100.28    4.72
   1  -1  28   84.83    4.82
   1  -1  29   18.08    2.28
   1  -1  29   16.08    2.04
   1  -1  30   13.01    1.76
   1  -1  30   11.98    1.57
   1  -1  31   31.67    2.60
   1  -1  31   31.88    2.56
   1  -1  31   29.90    2.28
   1  -1  32   67.26    3.40
   1  -1  32   75.23    3.57
   1  -1  32   70.35    3.09
   1  -1  33   21.54    1.67
  -1   0  32   10.59    1.14
  -1   0  32   10.44    1.29
  -1   0  31    6.89    1.11
   1   0 -31    5.62    0.89
   1   0 -31    7.33    1.07
  -1   0  31    6.39    1.14
   1   0 -30    2.57    0.73
  -1   0  30    2.54    0.86
   1   0 -30    3.26    0.80
  -1   0  29   11.09    1.76
   1   0 -29    9.36    1.47
  -1   0  28   64.21    4.43
   1   0 -28   48.10    3.47
  -1   0  27    8.64    1.70
   1   0 -27   10.68    1.70
  -1   0  26   16.28    2.41
   1   0 -26   18.11    2.32
  -1   0  25   60.65    4.74
   1   0 -25   46.60    3.87
  -1   0  24    2.84    1.35
   1   0 -24    8.60    2.11
  -1   0  23  244.01    9.78
   1   0 -23  219.50    8.81
  -1   0  22    3.20    1.12
   1   0 -22    1.04    0.65
  -1   0  21   43.38    4.05
   1   0 -21   27.26    3.13
   1   0 -21   39.45    7.38
   1   0 -20    5.62    2.95
  -1   0  20   21.10    5.59
   1   0 -19   21.26    5.45
  -1   0  19   57.49    9.03
   1   0 -18   29.62    6.40
  -1   0  18   10.90    4.10
   1   0 -17  465.68   25.00
  -1   0  17  517.13   26.43
   1   0 -16   76.52    8.14
   1   0 -16   85.84   10.57
   1   0 -15   63.09    7.25
   1   0 -15   71.59    9.58
  -1   0  15   68.56    9.41
   1   0 -14  121.00   10.29
   1   0 -14  134.33   12.89
  -1   0  14  126.43   12.61
   1   0 -13   65.71    7.66
   1   0 -13   79.05    9.89
  -1   0  13   67.52    9.03
   1   0 -12    9.24    3.04
  -1   0  12    6.78    3.19
   1   0 -11    4.41    2.06
  -1   0  11    9.67    3.58
   1   0 -10  110.79   10.04
  -1   0  10  105.23   11.10
   1   0  -9   47.27    6.79
   1   0  -9   53.63    6.69
  -1   0   9   38.86    6.66
   1   0  -8  385.61   20.24
  -1   0   8  376.67   21.07
   1   0  -7  107.06    9.54
   1   0  -7   85.63    8.32
   1   0  -7  113.33    5.56
  -1   0   7   87.26   10.77
   1   0  -6   32.30    5.31
  -1   0   6   19.19    4.21
   1   0  -6   22.67    3.66
   1   0  -6   28.15    3.22
  -1   0   6   21.98    4.83
   1   0  -5   40.24    4.12
  -1   0   5   36.73    5.60
   1   0  -5   47.06    6.28
  -1   0   5   48.29    5.99
   1   0  -4   29.28    2.88
  -1   0   4   24.54    4.78
   1   0  -4   30.08    5.47
  -1   0   4   28.51    3.84
   1   0  -3  622.19   10.35
   1   0  -3  598.91   23.14
  -1   0   3  597.36   14.11
  -1   0   2    7.23    2.85
   1   0  -2   11.48    1.06
   1   0  -2   10.26    1.03
   1   0  -2   11.56    3.44
  -1   0   2    4.95    0.97
   1   0  -1  991.87   10.01
  -1   0   1  951.89   11.64
   1   0   1  107.48    3.36
  -1   0  -1  110.49    3.44
   1   0   1  103.66    2.26
   1   0   1  110.95    3.07
   1   0   1  108.67    3.87
  -1   0  -2    0.99    0.47
   1   0   2    1.45    0.56
   1   0   2    1.33    0.58
  -1   0  -3  118.39    5.72
   1   0   3  116.68    6.33
   1   0   3  117.95    5.32
  -1   0  -4   16.28    2.69
   1   0   4   16.82    3.16
  -1   0  -4   18.27    2.83
  -1   0  -5    8.14    2.25
   1   0   5   12.38    2.22
   1   0   5    9.59    3.04
   1   0   6   51.99    4.10
  -1   0  -6   47.64    5.89
   1   0   6   46.01    7.12
   1   0   7  459.34    9.97
   1   0   7  506.46   24.35
  -1   0  -7  467.23   20.11
  -1   0  -8   20.89    4.84
   1   0   8   29.12    5.55
  -1   0  -9  344.48   19.11
   1   0   9  385.99   20.80
  -1   0  -9  366.23   18.56
  -1   0 -10   93.03    9.18
   1   0  10   83.54    9.86
  -1   0 -11    8.97    3.40
   1   0  11    3.84    2.52
  -1   0 -11    6.72    2.40
  -1   0 -12  212.28   13.39
   1   0  12  240.24   17.05
  -1   0 -13    7.48    2.86
   1   0  13   10.80    3.72
  -1   0 -13    8.53    2.87
  -1   0 -14   12.58    3.32
   1   0  14    8.04    3.45
  -1   0 -14   12.88    3.63
  -1   0 -14   15.12    4.61
   1   0  15  152.48   14.19
  -1   0 -15  145.66   11.15
  -1   0 -15  173.86   13.26
  -1   0 -15  176.65   14.72
   1   0  16   84.47   10.68
  -1   0 -16   77.19    8.94
  -1   0 -16   86.37   10.52
  -1   0 -17   16.37    4.30
  -1   0 -17   18.82    4.99
   1   0  18   31.61    6.80
  -1   0 -18   32.72    5.90
  -1   0 -18   33.91    6.76
   1   0  19  268.22   19.96
  -1   0 -19  318.23   21.59
   1   0  20   23.87    5.94
  -1   0 -20   10.53    3.76
   1   0  21   93.31    5.93
  -1   0 -21   97.19    5.75
  -1   0 -21   89.70    5.55
  -1   0 -22    8.40    1.71
   1   0  22    9.78    1.93
  -1   0 -22    6.46    1.56
  -1   0 -23    6.01    1.44
   1   0  23    2.52    1.06
  -1   0 -24    9.79    1.81
   1   0  24   13.89    2.33
  -1   0 -25   95.70    5.42
   1   0  25   98.60    6.07
  -1   0 -26    1.90    0.65
   1   0  26    1.16    0.67
  -1   0 -27   33.22    2.92
   1   0  27   36.44    3.52
   1   0  28   54.76    4.06
  -1   0 -28   53.44    3.45
   1   0  28   50.76    3.72
   1   0  29   33.13    3.01
  -1   0 -29   31.62    2.46
   1   0  29   31.73    2.73
   1   0  30   20.26    2.15
  -1   0 -30   14.86    1.52
   1   0  30   18.22    1.90
   1   0  31   20.91    1.95
   1   0  31   22.05    2.18
   1   0  32   66.98    2.93
   1   0  32   70.95    3.36
   1   0  32   65.75    3.30
   1   0  33    1.51    0.48
  -1  -1  33   25.93    1.84
  -1  -1  32   26.41    2.09
  -1  -1  32   23.98    1.79
  -1  -1  31   23.97    2.18
  -1  -1  31   20.84    2.11
  -1  -1  30   19.77    2.22
  -1  -1  30   19.92    2.17
   1   1 -30   16.41    1.73
   1   1 -29   48.51    3.26
  -1  -1  29   54.30    3.91
   1   1 -28   14.35    1.85
  -1  -1  28   16.67    2.29
   1   1 -27    0.53    0.33
  -1  -1  27    0.40    0.49
   1   1 -26   15.52    2.14
  -1  -1  26    9.68    1.85
   1   1 -25   34.65    3.42
  -1  -1  25   32.30    3.54
   1   1 -24  202.69    8.30
  -1  -1  24  199.30    8.86
   1   1 -23   40.74    3.99
  -1  -1  23   27.30    3.40
   1   1 -22   71.28    5.05
  -1  -1  22   76.21    5.45
   1   1 -21  287.61   10.25
  -1  -1  21  239.10    9.81
  -1  -1  20  118.23   13.31
   1   1 -20  128.98   13.72
  -1  -1  19   39.95    7.57
   1   1 -19   42.97    7.88
  -1  -1  18  134.47   13.77
   1   1 -18  345.64   21.92
   1   1 -17  141.58   11.58
  -1  -1  17  174.42   15.44
   1   1 -17  157.17   14.51
   1   1 -16    5.74    2.73
  -1  -1  16   12.78    4.12
   1   1 -16    7.90    3.69
   1   1 -15  407.24   19.51
   1   1 -15  437.03   23.17
   1   1 -14   18.99    4.25
  -1  -1  14   12.16    3.92
   1   1 -13   25.52    4.91
  -1  -1  13   22.29    5.54
   1   1 -12   49.83    6.97
  -1  -1  12   30.70    6.19
   1   1 -12   45.76    6.19
   1   1 -11  178.15   13.32
  -1  -1  11  164.01   14.39
   1   1 -11  185.98   12.70
   1   1 -10   15.71    4.08
   1   1 -10   13.69    3.44
   1   1  -9  268.61   18.26
   1   1  -9  247.13    6.67
   1   1  -8  103.56   10.05
  -1  -1   8  140.83   12.81
   1   1  -8  129.62   11.01
   1   1  -7   40.65    5.72
  -1  -1   7   51.81    7.00
   1   1  -6   15.48    3.11
  -1  -1   6   22.53    3.92
   1   1  -6   23.91    4.89
   1   1  -5    1.23    0.85
  -1  -1   5    1.89    1.01
   1   1  -5    3.31    1.85
   1   1  -4   84.74    5.26
   1   1  -4   85.54    3.55
   1   1  -4   96.21    7.97
   1   1  -3  342.30    8.87
   1   1  -3  336.18    5.96
  -1  -1   3  340.31    8.03
   1   1  -2    5.72    0.58
   1   1  -2    7.90    0.90
  -1  -1   2    7.30    1.14
   1   1  -2    6.21    1.02
  -1  -1   2    3.99    0.78
  -1  -1   2    6.26    0.70
   1   1  -2    9.56    1.97
   1   1  -1 6288.75   28.60
  -1  -1   1 6149.68   25.12
  -1  -1   1 6284.28   23.31
   1   1  -1 6307.48   28.33
   1   1  -1 6125.50   18.01
   1   1  -1 6023.42   19.29
  -1  -1   0   98.31    3.14
   1   1   0  116.76    4.23
   1   1   0   96.21    2.56
   1   1   1 2078.27   20.46
  -1  -1  -1 2046.45   16.02
  -1  -1  -1 2058.27   14.47
   1   1   1 2052.04   19.30
  -1  -1  -1 2026.25   15.79
   1   1   2    0.78    0.51
  -1  -1  -2    0.72    0.39
   1   1   2    0.69    0.47
   1   1   3  685.62   14.00
  -1  -1  -3  682.33   15.03
   1   1   4   32.11    2.65
   1   1   4   42.96    4.27
   1   1   5  183.76    8.47
  -1  -1  -5  191.08    9.22
   1   1   5  200.69   11.08
   1   1   6    7.58    2.72
  -1  -1  -6    4.85    1.79
   1   1   7   17.87    2.54
  -1  -1  -7   12.25    3.52
   1   1   7   13.31    3.80
   1   1   8   23.15    5.69
  -1  -1  -8    7.60    2.70
  -1  -1  -9  273.21   15.62
   1   1   9  269.08   19.16
  -1  -1 -10   99.54    9.06
   1   1  10  116.06   12.20
  -1  -1 -11   50.72    7.54
  -1  -1 -11   45.91    7.01
  -1  -1 -11   62.04    6.98
   1   1  11   69.79    9.44
  -1  -1 -12    0.38    1.54
  -1  -1 -12    0.60    0.94
   1   1  12    1.30    1.78
  -1  -1 -12    2.57    1.83
  -1  -1 -13  369.40   20.84
  -1  -1 -13  356.57   18.97
   1   1  13  392.13   22.65
  -1  -1 -13  369.71   16.88
  -1  -1 -14  208.72   15.95
  -1  -1 -14  209.82   14.30
  -1  -1 -14  217.08   13.00
   1   1  14  231.02   17.70
  -1  -1 -15  255.17   18.01
  -1  -1 -15  254.19   15.89
  -1  -1 -15  265.05   14.38
   1   1  15  254.17   19.07
  -1  -1 -16    3.55    2.56
  -1  -1 -16    7.19    2.62
   1   1  16    8.20    3.54
  -1  -1 -17  116.64   12.49
  -1  -1 -17  111.49   10.49
   1   1  17  116.35   13.14
  -1  -1 -18    1.44    2.01
   1   1  18    2.37    2.43
  -1  -1 -19   33.87    7.10
   1   1  19   68.54    9.99
   1   1  20   78.48    5.38
   1   1  20   64.52   10.04
   1   1  21   61.60    4.78
  -1  -1 -21   68.22    4.86
  -1  -1 -21   66.13    4.82
   1   1  22   81.53    5.51
  -1  -1 -22   83.31    5.37
  -1  -1 -22   83.85    5.40
  -1  -1 -23    4.30    1.32
   1   1  23    1.84    1.00
  -1  -1 -23    4.38    1.40
  -1  -1 -24    2.78    0.94
   1   1  24    1.39    0.70
  -1  -1 -25    1.47    0.83
   1   1  25    1.27    0.69
  -1  -1 -26    1.07    0.57
   1   1  26    0.81    0.64
  -1  -1 -27   99.85    5.09
   1   1  27  122.60    6.31
  -1  -1 -28   44.82    3.18
   1   1  28   62.81    4.31
   1   1  29   21.64    2.35
  -1  -1 -29   15.59    1.72
   1   1  29   18.21    2.03
   1   1  30    0.81    0.55
  -1  -1 -30    0.43    0.39
   1   1  30    0.82    0.37
   1   1  31  161.50    5.56
   1   1  31  146.72    4.82
   1   1  32   21.89    1.59
   1   1  32   25.18    1.95
   1   1  32   24.15    1.94
  -1  -2  33    6.99    1.02
  -1  -2  32    1.22    0.65
  -1  -2  32    0.08    0.44
  -1  -2  31    3.49    0.93
  -1  -2  31    3.10    0.68
  -1  -2  31    2.74    0.82
  -1  -2  30    2.48    0.91
  -1  -2  30    2.22    0.86
  -1  -2  29    5.81    1.42
  -1  -2  29    5.56    1.41
   1   2 -29    3.90    0.93
  -1  -2  28    1.20    0.76
   1   2 -28    1.46    0.69
  -1  -2  27    0.99    0.57
   1   2 -27    0.64    0.27
  -1  -2  26   12.22    2.17
   1   2 -26   12.18    1.91
  -1  -2  25   30.33    3.49
   1   2 -25   41.87    3.68
  -1  -2  24   27.93    3.44
   1   2 -24   18.35    2.54
  -1  -2  23   93.41    6.15
   1   2 -23  116.03    6.38
  -1  -2  22   15.83    2.60
   1   2 -22   18.64    2.76
  -1  -2  21   80.68    5.74
   1   2 -21   76.97    5.29
  -1  -2  21   71.38   10.41
   1   2 -20   28.46    6.71
  -1  -2  20    9.94    3.99
   1   2 -19    3.33    2.38
  -1  -2  19    6.09    2.63
   1   2 -18  539.45   23.80
   1   2 -18  561.56   27.92
  -1  -2  18  625.53   29.99
   1   2 -17   67.40    8.37
   1   2 -17   76.38   10.06
   1   2 -16  483.54   22.36
  -1  -2  16  468.07   25.38
   1   2 -15  155.27   12.63
  -1  -2  15  210.78   16.94
   1   2 -14   75.49    8.88
   1   2 -14   66.14    7.62
  -1  -2  14   50.55    8.31
   1   2 -13  231.41   15.53
   1   2 -13  233.28   14.67
   1   2 -12   45.15    7.02
   1   2 -12   48.29    6.62
  -1  -2  12   49.06    8.49
   1   2 -11   64.26    8.73
   1   2 -11   72.08    8.42
   1   2 -10    8.83    3.70
   1   2 -10    9.95    3.22
  -1  -2  10    4.74    2.89
   1   2  -9  842.35   30.00
  -1  -2   9  902.41   31.62
   1   2  -8   65.10    7.82
   1   2  -8   85.46    8.81
  -1  -2   8   69.55    7.90
  -1  -2   7  957.04   17.01
   1   2  -7  892.20   26.15
   1   2  -7 1132.29   29.93
  -1  -2   7 1252.28   29.88
   1   2  -6   17.67    3.38
  -1  -2   6   18.53    2.13
   1   2  -6   21.71    3.77
  -1  -2   6   27.54    3.87
   1   2  -5  361.33   13.24
  -1  -2   5  390.99    9.10
   1   2  -5  361.50    9.59
   1   2  -4  170.14    5.89
  -1  -2   4  178.72    5.85
   1   2  -4  168.64    7.84
   1   2  -3  114.15    4.55
  -1  -2   3  121.72    4.82
   1   2  -3  114.84    5.60
  -1  -2   2    7.32    1.25
   1   2  -2    5.18    1.08
   1   2  -2    6.03    1.05
  -1  -2   2    4.39    0.80
  -1  -2   2    7.31    1.11
   1   2  -2    6.56    0.98
  -1  -2   1   20.27    1.74
   1   2  -1   21.02    1.98
   1   2  -1   24.35    0.97
   1   2  -1   27.27    2.13
  -1  -2   1   25.13    1.87
  -1  -2   0   18.77    1.51
   1   2   0   17.56    1.75
  -1  -2   0   19.32    1.30
   1   2   0   19.57    2.13
   1   2   0   18.01    1.30
  -1  -2   0   17.76    1.00
  -1  -2   0   18.31    1.64
  -1  -2  -1   38.08    2.81
  -1  -2  -1   34.73    1.98
   1   2   1   37.09    2.70
  -1  -2  -1   29.82    2.13
  -1  -2  -1   27.08    2.14
   1   2   1   27.78    2.13
  -1  -2  -1   23.59    1.07
  -1  -2  -2    3.93    0.99
   1   2   2    3.28    0.91
  -1  -2  -2    8.86    1.59
   1   2   2    8.58    1.03
   1   2   2   10.17    1.47
   1   2   3  370.02    9.55
  -1  -2  -3  368.82   11.26
   1   2   3  381.22   10.32
   1   2   4    0.13    0.50
   1   2   4    0.73    0.74
  -1  -2  -4    1.07    0.72
   1   2   5 1391.80   27.02
   1   2   5 1377.34   20.52
   1   2   6  341.50   15.61
  -1  -2  -6  314.48   12.20
  -1  -2  -7  954.59   24.53
   1   2   7  959.56   23.36
  -1  -2  -8  310.89   15.91
   1   2   8  315.30   19.41
   1   2   8  329.54   15.41
   1   2   9  487.82   26.47
  -1  -2  -9  445.91   19.28
   1   2   9  503.30   17.44
  -1  -2  -9  470.42   24.55
   1   2  10   93.34   12.22
  -1  -2 -10   82.80    7.82
  -1  -2 -10   64.20    8.69
  -1  -2 -11   33.97    4.98
   1   2  11   37.73    7.42
  -1  -2 -11   31.91    6.48
   1   2  12    3.24    2.44
  -1  -2 -12    4.08    1.81
  -1  -2 -12    2.18    1.44
  -1  -2 -12    0.54    1.33
   1   2  13  121.28   13.13
  -1  -2 -13  119.33    9.06
  -1  -2 -13  149.94   12.43
  -1  -2 -13  146.48   13.43
  -1  -2 -14   70.20    8.31
  -1  -2 -14   71.65    9.55
   1   2  15  136.97   14.14
  -1  -2 -15  174.53   13.19
  -1  -2 -15  160.81   14.73
  -1  -2 -16  156.22   12.18
  -1  -2 -16  142.75   13.82
   1   2  17    0.52    1.41
  -1  -2 -17    3.15    1.88
   1   2  18    6.97    3.52
  -1  -2 -18    5.14    2.61
   1   2  19  233.17   19.14
  -1  -2 -19  205.99   17.41
  -1  -2 -19  211.25   17.73
   1   2  20   39.74    3.92
  -1  -2 -20   46.40    4.06
  -1  -2 -20   52.26    4.36
   1   2  21   29.75    3.30
  -1  -2 -21   31.02    3.29
  -1  -2 -21   28.60    3.17
   1   2  22    2.62    1.05
  -1  -2 -22    3.62    1.10
  -1  -2 -22    2.43    1.07
   1   2  23   30.30    3.28
  -1  -2 -23   34.13    3.41
  -1  -2 -23   30.81    3.23
  -1  -2 -24   15.17    2.22
   1   2  24   13.89    2.22
  -1  -2 -24   14.81    2.29
   1   2  24   14.64    2.37
  -1  -2 -25   12.15    1.91
   1   2  25   25.84    3.02
  -1  -2 -26   12.55    1.93
   1   2  26   18.49    2.51
  -1  -2 -27   16.94    2.09
   1   2  27   10.52    1.83
  -1  -2 -28   17.33    1.97
   1   2  28   24.08    2.59
  -1  -2 -29    3.47    0.84
   1   2  29    3.09    0.83
   1   2  30    0.61    0.45
   1   2  30   -0.16    0.38
   1   2  31    6.88    1.22
   1   2  31    7.59    1.17
   1   2  32   35.46    2.21
   1   2  32   34.12    2.23
  -1  -3  33    9.18    1.16
  -1  -3  32    7.17    1.14
  -1  -3  32    8.10    1.03
  -1  -3  31   12.08    1.61
  -1  -3  31   17.71    1.70
  -1  -3  30    1.37    0.70
  -1  -3  30    2.68    0.72
  -1  -3  30    1.00    0.55
  -1  -3  29    8.02    1.53
  -1  -3  29    6.99    1.36
   1   3 -29    5.80    1.10
  -1  -3  28   68.64    4.80
   1   3 -28   55.72    3.68
  -1  -3  27   63.87    4.86
   1   3 -27   68.43    4.32
  -1  -3  26   10.32    2.05
   1   3 -26    4.86    1.27
  -1  -3  25    8.37    1.84
   1   3 -25    8.73    1.71
  -1  -3  24    0.83    0.64
   1   3 -24    0.36    0.45
  -1  -3  23   56.53    4.98
   1   3 -23   63.77    4.83
  -1  -3  22   64.79    5.29
   1   3 -22   56.00    4.50
  -1  -3  21   25.74    3.40
  -1  -3  21   14.83    5.19
   1   3 -20  432.52   25.60
  -1  -3  20  568.03   29.65
   1   3 -19  194.72   15.02
   1   3 -19  197.88   16.92
  -1  -3  19  186.71   16.77
   1   3 -18  163.77   14.10
  -1  -3  18  124.66   13.84
   1   3 -17 1797.31   45.41
  -1  -3  17 1689.84   49.85
   1   3 -16  110.76   11.12
  -1  -3  16   54.21    9.05
   1   3 -15  632.88   26.80
  -1  -3  15  512.83   27.31
   1   3 -14   26.26    5.57
   1   3 -14   25.17    5.08
  -1  -3  14   14.79    4.92
   1   3 -13   65.19    8.89
   1   3 -13   63.93    8.15
  -1  -3  13   54.71    9.44
   1   3 -12   10.01    3.80
   1   3 -12   16.29    4.50
   1   3 -11    3.45    2.82
   1   3 -11    3.21    2.00
  -1  -3  11    5.86    3.06
[truncated: 9,867,012 more chars]
